# Supplementary material for: Virulence Regulator EspR of Mycobacterium tuberculosis Is a Nucleoid-Associated Protein
Source: PLoS Pathog. 2012 Mar 29;8(3):e1002621. doi: 10.1371/journal.ppat.1002621 (PMC3315491; doi:10.1371/journal.ppat.1002621)
Supplement: Table S2 — List of the EspR ChIP-Seq peaks on the Mtb H37Rv genome sorted by score (highest to lowest). Peaks are numbered by order of appearance in the genome. The column “Feature” indicates where the EspR-binding site is located relative to the known gene annotation. The “Distance to feature” column designates the distance (in bp) from the midpoint position of the calculated peak to the closest translational start site. Values in the “Score” column are arbitrary units proportional to the peak density. The “Enrichment” column represents the ratio between the average ChIP-Seq read count at a particular locus (400 bp) and the input DNA read count at that locus. (XLS) [file ppat.1002621.s009.xls]

## Sheet: EspR_annotated_peaks_score
Table S2. Annotated ChIP-Seq peaks
Gene	Gene description	Peak #	Peak start	Peak end	Strand	Feature	Distance to feature	Score	Enrichment (ChIP-Seq/Input)
Rv2930	Putative fatty-acid--CoA ligase fadD26 [Source:UniProtKB/Swiss-Prot;Acc:Q10976]	395	3243769	3243870	1	inside	72	1.26787e+06	9.50804
Rv1490	Uncharacterized protein Rv1490/MT1536 [Source:UniProtKB/Swiss-Prot;Acc:P64857]	235	1679271	1679372	1	overlapStart	-51	740228	6.89498
Rv2929	Uncharacterized protein Rv2929/MT2998.1 [Source:UniProtKB/Swiss-Prot;Acc:P65061]	394	3242911	3243012	1	overlapStart	-59	716278	6.77001
Rv1067c	PE-PGRS FAMILY PROTEIN [Source:UniProtKB/TrEMBL;Acc:Q79FT3]	194	1190396	1190497	-1	overlapStart	28	682464	6.81867
Rv3617	Epoxide hydrolase [Source:UniProtKB/TrEMBL;Acc:O06266]	566	4057488	4057589	1	upstream	-245	527135	5.78419
Rv2929	Uncharacterized protein Rv2929/MT2998.1 [Source:UniProtKB/Swiss-Prot;Acc:P65061]	393	3242864	3242965	1	upstream	-106	519483	6.58306
Rv1490	Uncharacterized protein Rv1490/MT1536 [Source:UniProtKB/Swiss-Prot;Acc:P64857]	239	1680290	1680391	1	inside	968	490467	4.15849
Rv1753c	Uncharacterized PPE family protein PPE24 [Source:UniProtKB/Swiss-Prot;Acc:Q79FL2]	293	1984014	1984115	-1	inside	761	459361	7.55984
Rv0986	Uncharacterized ABC transporter ATP-binding protein Rv0986/MT1014 [Source:UniProtKB/Swiss-Prot;Acc:O53899]	171	1101912	1102013	1	inside	109	446856	4.07917
Rv1068c	Uncharacterized PE-PGRS family protein PE_PGRS20 [Source:UniProtKB/Swiss-Prot;Acc:O53416]	195	1192324	1192425	-1	upstream	-176	433301	4.06128
Rv1490	Uncharacterized protein Rv1490/MT1536 [Source:UniProtKB/Swiss-Prot;Acc:P64857]	240	1680320	1680421	1	inside	998	402951	4.14147
Rv3488	Putative uncharacterized protein [Source:UniProtKB/TrEMBL;Acc:O06351]	553	3907517	3907618	1	upstream	-150	392380	4.07055
Rv0469	POSSIBLE MYCOLIC ACID SYNTHASE UMAA [Source:UniProtKB/TrEMBL;Acc:Q6MX39]	129	559419	559520	1	upstream	-469	391131	5.05727
Rv1490	Uncharacterized protein Rv1490/MT1536 [Source:UniProtKB/Swiss-Prot;Acc:P64857]	238	1680267	1680368	1	inside	945	386810	4.1525
Rv0508	Uncharacterized protein Rv0508/MT0529 [Source:UniProtKB/Swiss-Prot;Acc:P64727]	145	598653	598754	1	upstream	-1445	375722	2.91812
Rv2956	Putative uncharacterized protein [Source:UniProtKB/TrEMBL;Acc:P95136]	432	3308975	3309076	1	inside	307	373812	4.77302
Rv1752	Putative uncharacterized protein [Source:UniProtKB/TrEMBL;Acc:O06789]	290	1982295	1982396	1	downstream	1165	365802	5.01135
Rv0304c	PPE FAMILY PROTEIN [Source:UniProtKB/TrEMBL;Acc:Q6MX49]	53	370421	370522	-1	inside	2343	350863	4.61941
Rv0304c	PPE FAMILY PROTEIN [Source:UniProtKB/TrEMBL;Acc:Q6MX49]	59	372028	372129	-1	inside	736	346047	4.43587
Rv0304c	PPE FAMILY PROTEIN [Source:UniProtKB/TrEMBL;Acc:Q6MX49]	68	373767	373868	-1	upstream	-1003	343608	5.3175
Rv1289	Uncharacterized protein Rv1289/MT1327 [Source:UniProtKB/Swiss-Prot;Acc:P64799]	211	1443139	1443240	1	inside	372	340132	4.4212
Rv1753c	Uncharacterized PPE family protein PPE24 [Source:UniProtKB/Swiss-Prot;Acc:Q79FL2]	292	1983961	1984062	-1	inside	814	336427	7.52063
Rv3342	Uncharacterized methyltransferase Rv3342/MT3445 [Source:UniProtKB/Swiss-Prot;Acc:P65348]	495	3731234	3731335	1	downstream	2610	326882	2.12243
Rv2492	Putative uncharacterized protein [Source:UniProtKB/TrEMBL;Acc:O53217]	374	2806949	2807050	1	upstream	-329	325061	3.7043
Rv2491	Putative uncharacterized protein [Source:UniProtKB/TrEMBL;Acc:O53216]	373	2806921	2807022	1	inside	256	323705	3.62623
Rv1461	UPF0051 protein Rv1461/MT1508 [Source:UniProtKB/Swiss-Prot;Acc:P67125]	230	1647292	1647393	1	inside	303	320749	6.99811
Rv1461	UPF0051 protein Rv1461/MT1508 [Source:UniProtKB/Swiss-Prot;Acc:P67125]	231	1647315	1647416	1	inside	326	311467	7.53803
Rv3616c	CONSERVED HYPOTHETICAL ALANINE AND GLYCINE RICH PROTEIN [Source:UniProtKB/TrEMBL;Acc:O06267]	563	4056792	4056893	-1	upstream	-417	302625	3.35694
Rv3617	Epoxide hydrolase [Source:UniProtKB/TrEMBL;Acc:O06266]	564	4057070	4057171	1	upstream	-663	301703	5.02349
Rv2336	Putative uncharacterized protein [Source:UniProtKB/TrEMBL;Acc:P95232]	340	2610813	2610914	1	overlapStart	-24	301250	3.19317
Rv0113	Phosphoheptose isomerase [Source:UniProtKB/Swiss-Prot;Acc:P0A604]	30	137163	137264	1	upstream	-156	300991	2.98179
Rv0755c	Uncharacterized PPE family protein PPE12 [Source:UniProtKB/Swiss-Prot;Acc:Q79FW4]	157	849018	849119	-1	inside	1022	298633	4.12626
Rv2336	Putative uncharacterized protein [Source:UniProtKB/TrEMBL;Acc:P95232]	341	2610833	2610934	1	overlapStart	-4	298517	3.18785
Rv0755c	Uncharacterized PPE family protein PPE12 [Source:UniProtKB/Swiss-Prot;Acc:Q79FW4]	154	848054	848155	-1	overlapEnd	1986	293435	3.70421
Rv0405	PROBABLE MEMBRANE BOUND POLYKETIDE SYNTHASE PKS6 [Source:UniProtKB/TrEMBL;Acc:O86335]	108	485652	485753	1	overlapStart	-79	292683	2.78809
Rv2493	Putative uncharacterized protein [Source:UniProtKB/TrEMBL;Acc:O53218]	375	2807698	2807799	1	upstream	-385	286100	3.03764
Rv0947c	Probable mycolyl transferase pseudogene	170	1057535	1057636	-1	upstream	-5	280902	3.61299
Rv1918c	PPE FAMILY PROTEIN [Source:UniProtKB/TrEMBL;Acc:Q79FI8]	314	2169000	2169101	-1	inside	1612	268433	2.74505
Rv2493	Putative uncharacterized protein [Source:UniProtKB/TrEMBL;Acc:O53218]	376	2807746	2807847	1	upstream	-337	264584	3.03623
Rv0469	POSSIBLE MYCOLIC ACID SYNTHASE UMAA [Source:UniProtKB/TrEMBL;Acc:Q6MX39]	130	559472	559573	1	upstream	-416	262394	5.12835
Rv3822	Rv3822 [Source:UniProtKB/TrEMBL;Acc:O07801]	587	4288811	4288912	1	downstream	2090	262195	2.61392
Rv3109	Molybdenum cofactor biosynthesis protein A 1 [Source:UniProtKB/Swiss-Prot;Acc:O05786]	456	3477754	3477855	1	inside	105	257180	3.28419
Rv3429	Uncharacterized PPE family protein PPE59 [Source:UniProtKB/Swiss-Prot;Acc:O06246]	550	3847225	3847326	1	inside	60	250941	3.11486
Rv1461	UPF0051 protein Rv1461/MT1508 [Source:UniProtKB/Swiss-Prot;Acc:P67125]	229	1647266	1647367	1	inside	277	245299	6.3463
Rv0304c	PPE FAMILY PROTEIN [Source:UniProtKB/TrEMBL;Acc:Q6MX49]	61	372558	372659	-1	inside	206	244486	4.20548
Rv3826	Acyl-CoA synthase [Source:UniProtKB/TrEMBL;Acc:O07797]	601	4300598	4300699	1	inside	786	244211	3.31255
Rv3824c	SL659 acyltransferase papA1 [Source:UniProtKB/Swiss-Prot;Acc:O07799]	595	4292311	4292412	-1	inside	863	240324	2.68973
Rv3159c	PPE FAMILY PROTEIN [Source:UniProtKB/TrEMBL;Acc:Q6MX04]	485	3528414	3528515	-1	inside	749	232817	3.26228
Rv1356c	Uncharacterized protein Rv1356c/MT1399 [Source:UniProtKB/Swiss-Prot;Acc:P64827]	222	1525279	1525380	-1	upstream	-459	232495	3.34342
Rv3822	Rv3822 [Source:UniProtKB/TrEMBL;Acc:O07801]	586	4288777	4288878	1	downstream	2056	230882	2.59016
Rv1490	Uncharacterized protein Rv1490/MT1536 [Source:UniProtKB/Swiss-Prot;Acc:P64857]	234	1679211	1679312	1	upstream	-111	225724	6.877
Rv0304c	PPE FAMILY PROTEIN [Source:UniProtKB/TrEMBL;Acc:Q6MX49]	56	370951	371052	-1	inside	1813	222751	4.03683
Rv0989c	PROBABLE POLYPRENYL-DIPHOSPHATE SYNTHASE GRCC2 (POLYPRENYL PYROPHOSPHATE SYNTHETASE) [Source:UniProtKB/TrEMBL;Acc:O05572]	184	1106337	1106438	-1	overlapEnd	1045	222212	2.58859
Rv0303	Oxidoreductase, short-chain dehydrogenase/reductase family [Source:UniProtKB/TrEMBL;Acc:O07230]	47	368443	368544	1	downstream	3209	221969	3.20415
Rv0755c	Uncharacterized PPE family protein PPE12 [Source:UniProtKB/Swiss-Prot;Acc:Q79FW4]	159	849426	849527	-1	inside	614	220475	2.58297
Rv0304c	PPE FAMILY PROTEIN [Source:UniProtKB/TrEMBL;Acc:Q6MX49]	57	370998	371099	-1	inside	1766	217753	3.93027
Rv1057	Putative uncharacterized protein [Source:UniProtKB/TrEMBL;Acc:O53405]	192	1179021	1179122	1	upstream	-375	213606	3.49624
Rv3823c	Membrane transport protein mmpL8 [Source:UniProtKB/Swiss-Prot;Acc:O07800]	590	4290791	4290892	-1	inside	738	207731	2.67501
Rv0989c	PROBABLE POLYPRENYL-DIPHOSPHATE SYNTHASE GRCC2 (POLYPRENYL PYROPHOSPHATE SYNTHETASE) [Source:UniProtKB/TrEMBL;Acc:O05572]	185	1106360	1106461	-1	overlapEnd	1022	207658	2.59847
Rv0755c	Uncharacterized PPE family protein PPE12 [Source:UniProtKB/Swiss-Prot;Acc:Q79FW4]	155	848468	848569	-1	inside	1572	203341	3.72798
Rv1503c	Putative uncharacterized protein [Source:UniProtKB/TrEMBL;Acc:Q79FN3]	255	1694381	1694482	-1	inside	163	202898	2.89698
Rv0989c	PROBABLE POLYPRENYL-DIPHOSPHATE SYNTHASE GRCC2 (POLYPRENYL PYROPHOSPHATE SYNTHETASE) [Source:UniProtKB/TrEMBL;Acc:O05572]	183	1106311	1106412	-1	overlapEnd	1071	202190	2.59392
Rv2148c	UPF0001 protein Rv2148c/MT2207 [Source:UniProtKB/Swiss-Prot;Acc:P67083]	330	2407403	2407504	-1	inside	213	201573	2.70046
Rv0469	POSSIBLE MYCOLIC ACID SYNTHASE UMAA [Source:UniProtKB/TrEMBL;Acc:Q6MX39]	131	560143	560244	1	inside	255	200106	2.10968
Rv3888c	PROBABLE CONSERVED MEMBRANE PROTEIN [Source:UniProtKB/TrEMBL;Acc:O05456]	620	4372704	4372805	-1	overlapStart	2	194815	2.062
Rv1507.1	Putative uncharacterized protein [Source:UniProtKB/TrEMBL;Acc:Q8VK09]	261	1696958	1697059	1	upstream	-398	193859	2.4869
Rv0755c	Uncharacterized PPE family protein PPE12 [Source:UniProtKB/Swiss-Prot;Acc:Q79FW4]	158	849073	849174	-1	inside	967	192603	3.81521
Rv3350c	PPE FAMILY PROTEIN [Source:UniProtKB/TrEMBL;Acc:Q6MWX8]	530	3767203	3767304	-1	upstream	-101	191613	3.07267
Rv0386	PROBABLE TRANSCRIPTIONAL REGULATORY PROTEIN (PROBABLY LUXR/UHPA-FAMILY) [Source:UniProtKB/TrEMBL;Acc:O53720]	103	463336	463437	1	overlapStart	-75	191425	2.61081
Rv3342	Uncharacterized methyltransferase Rv3342/MT3445 [Source:UniProtKB/Swiss-Prot;Acc:P65348]	494	3730975	3731076	1	downstream	2351	191105	1.49647
Rv1918c	PPE FAMILY PROTEIN [Source:UniProtKB/TrEMBL;Acc:Q79FI8]	313	2168950	2169051	-1	inside	1662	190691	2.69586
Rv3425	Uncharacterized PPE family protein PPE57 [Source:UniProtKB/Swiss-Prot;Acc:Q50703]	539	3842168	3842269	1	overlapStart	-71	189099	1.93539
Rv2938	Antibiotic resistance ABC transporter, efflux protein [Source:UniProtKB/TrEMBL;Acc:P96207]	403	3274078	3274179	1	inside	6	188957	2.25779
Rv1490	Uncharacterized protein Rv1490/MT1536 [Source:UniProtKB/Swiss-Prot;Acc:P64857]	236	1679569	1679670	1	inside	247	187990	3.55354
Rv2339	Putative membrane protein mmpL9 [Source:UniProtKB/Swiss-Prot;Acc:P95235]	357	2616332	2616433	1	inside	1639	186399	1.91722
Rv0405	PROBABLE MEMBRANE BOUND POLYKETIDE SYNTHASE PKS6 [Source:UniProtKB/TrEMBL;Acc:O86335]	109	486361	486462	1	inside	630	184463	2.17627
Rv2956	Putative uncharacterized protein [Source:UniProtKB/TrEMBL;Acc:P95136]	433	3309029	3309130	1	inside	361	181236	4.4938
Rv3888c	PROBABLE CONSERVED MEMBRANE PROTEIN [Source:UniProtKB/TrEMBL;Acc:O05456]	621	4372750	4372851	-1	upstream	-44	180335	1.98894
Rv0304c	PPE FAMILY PROTEIN [Source:UniProtKB/TrEMBL;Acc:Q6MX49]	52	369820	369921	-1	inside	2944	177974	3.4182
Rv3426	Uncharacterized PPE family protein PPE58 [Source:UniProtKB/Swiss-Prot;Acc:Q50702]	546	3843371	3843472	1	inside	335	177593	2.84516
Rv0355c	PPE FAMILY PROTEIN [Source:UniProtKB/TrEMBL;Acc:Q6MX44]	101	433451	433552	-1	inside	1228	175695	3.58533
Rv2145c	Antigen 84 [Source:UniProtKB/Swiss-Prot;Acc:P0A5N2]	328	2405424	2405525	-1	upstream	-26	174786	2.40479
Rv0806c	Exopolysaccharide phosphotransferase cpsY [Source:UniProtKB/Swiss-Prot;Acc:O06628]	164	900717	900818	-1	inside	613	172755	3.11842
Rv3343c	Uncharacterized PPE family protein PPE54 [Source:UniProtKB/Swiss-Prot;Acc:Q6MWY2]	506	3734612	3734713	-1	inside	2323	172539	2.66229
Rv3857c	POSSIBLE MEMBRANE PROTEIN [Source:UniProtKB/TrEMBL;Acc:P96220]	606	4329654	4329755	-1	upstream	-40	172154	2.63432
Rv3425	Uncharacterized PPE family protein PPE57 [Source:UniProtKB/Swiss-Prot;Acc:Q50703]	538	3842125	3842226	1	upstream	-114	170058	1.85644
Rv3343c	Uncharacterized PPE family protein PPE54 [Source:UniProtKB/Swiss-Prot;Acc:Q6MWY2]	505	3734567	3734668	-1	inside	2368	170042	2.64697
Rv0113	Phosphoheptose isomerase [Source:UniProtKB/Swiss-Prot;Acc:P0A604]	31	137467	137568	1	inside	148	168862	2.31977
Rv1490	Uncharacterized protein Rv1490/MT1536 [Source:UniProtKB/Swiss-Prot;Acc:P64857]	237	1679988	1680089	1	inside	666	167326	2.35309
Rv3020c	ESAT-6 LIKE PROTEIN ESXS [Source:UniProtKB/TrEMBL;Acc:Q6MX18]	447	3379228	3379329	-1	inside	101	167312	2.28756
Rv1917c	PPE FAMILY PROTEIN [Source:UniProtKB/TrEMBL;Acc:Q79FI9]	312	2168664	2168765	-1	upstream	-1353	165920	2.33559
Rv1753c	Uncharacterized PPE family protein PPE24 [Source:UniProtKB/Swiss-Prot;Acc:Q79FL2]	291	1983908	1984009	-1	inside	867	164108	7.40865
Rv0386	PROBABLE TRANSCRIPTIONAL REGULATORY PROTEIN (PROBABLY LUXR/UHPA-FAMILY) [Source:UniProtKB/TrEMBL;Acc:O53720]	104	463385	463486	1	overlapStart	-26	163690	2.50412
Rv1510	Uncharacterized protein Rv1510/MT1558/MT1560 [Source:UniProtKB/Swiss-Prot;Acc:P71789]	268	1700799	1700900	1	upstream	-496	163375	2.75309
Rv3342	Uncharacterized methyltransferase Rv3342/MT3445 [Source:UniProtKB/Swiss-Prot;Acc:P65348]	500	3732706	3732807	1	downstream	4082	161545	1.50527
Rv0406c	BETA LACTAMASE LIKE PROTEIN [Source:UniProtKB/TrEMBL;Acc:O86336]	115	489948	490049	-1	inside	757	157795	2.28752
Rv3781	O-antigen export system, ATP-binding protein [Source:UniProtKB/TrEMBL;Acc:P72047]	576	4227372	4227473	1	upstream	-157	157135	2.20732
Rv0355c	PPE FAMILY PROTEIN [Source:UniProtKB/TrEMBL;Acc:Q6MX44]	99	432993	433094	-1	inside	1686	155022	4.08707
Rv3429	Uncharacterized PPE family protein PPE59 [Source:UniProtKB/Swiss-Prot;Acc:O06246]	549	3847056	3847157	1	upstream	-109	154854	2.25412
Rv0304c	PPE FAMILY PROTEIN [Source:UniProtKB/TrEMBL;Acc:Q6MX49]	63	373192	373293	-1	upstream	-428	153817	2.56356
Rv0304c	PPE FAMILY PROTEIN [Source:UniProtKB/TrEMBL;Acc:Q6MX49]	58	371822	371923	-1	inside	942	153671	3.93071
Rv3425	Uncharacterized PPE family protein PPE57 [Source:UniProtKB/Swiss-Prot;Acc:Q50703]	541	3842583	3842684	1	inside	344	149701	2.13821
Rv1356c	Uncharacterized protein Rv1356c/MT1399 [Source:UniProtKB/Swiss-Prot;Acc:P64827]	221	1525229	1525330	-1	upstream	-409	149424	3.41957
Rv3528c	Putative uncharacterized protein [Source:UniProtKB/TrEMBL;Acc:P71873]	559	3964913	3965014	-1	inside	279	148955	3.45545
Rv3426	Uncharacterized PPE family protein PPE58 [Source:UniProtKB/Swiss-Prot;Acc:Q50702]	542	3842972	3843073	1	overlapStart	-64	148687	3.05425
Rv0355c	PPE FAMILY PROTEIN [Source:UniProtKB/TrEMBL;Acc:Q6MX44]	96	432319	432420	-1	inside	2360	148405	3.58199
Rv3159c	PPE FAMILY PROTEIN [Source:UniProtKB/TrEMBL;Acc:Q6MX04]	486	3528466	3528567	-1	inside	697	147799	3.19273
Rv0406c	BETA LACTAMASE LIKE PROTEIN [Source:UniProtKB/TrEMBL;Acc:O86336]	111	489005	489106	-1	downstream	1700	147641	2.25344
Rv0987	PROBABLE ADHESION COMPONENT TRANSPORT TRANSMEMBRANE PROTEIN ABC TRANSPORTER [Source:UniProtKB/TrEMBL;Acc:O53900]	173	1102853	1102954	1	inside	311	145455	2.67947
Rv0304c	PPE FAMILY PROTEIN [Source:UniProtKB/TrEMBL;Acc:Q6MX49]	54	370631	370732	-1	inside	2133	145217	4.43795
Rv0304c	PPE FAMILY PROTEIN [Source:UniProtKB/TrEMBL;Acc:Q6MX49]	51	369675	369776	-1	inside	3089	144838	3.55392
Rv3426	Uncharacterized PPE family protein PPE58 [Source:UniProtKB/Swiss-Prot;Acc:Q50702]	544	3843111	3843212	1	inside	75	144626	3.72824
Rv2957	PGL/p-HBAD biosynthesis glycosyltransferase Rv2957/MT3031 [Source:UniProtKB/Swiss-Prot;Acc:P0A599]	435	3309465	3309566	1	overlapStart	-62	142353	1.7569
Rv3429	Uncharacterized PPE family protein PPE59 [Source:UniProtKB/Swiss-Prot;Acc:O06246]	551	3847507	3847608	1	inside	342	140921	2.31932
Rv1057	Putative uncharacterized protein [Source:UniProtKB/TrEMBL;Acc:O53405]	193	1179068	1179169	1	upstream	-328	140200	3.33235
Rv3823c	Membrane transport protein mmpL8 [Source:UniProtKB/Swiss-Prot;Acc:O07800]	589	4290733	4290834	-1	inside	796	138751	2.79293
Rv1057	Putative uncharacterized protein [Source:UniProtKB/TrEMBL;Acc:O53405]	191	1178979	1179080	1	upstream	-417	137723	3.34771
Rv3617	Epoxide hydrolase [Source:UniProtKB/TrEMBL;Acc:O06266]	565	4057131	4057232	1	upstream	-602	136982	5.17735
Rv3823c	Membrane transport protein mmpL8 [Source:UniProtKB/Swiss-Prot;Acc:O07800]	593	4291767	4291868	-1	upstream	-238	136701	2.24971
Rv1364c	Uncharacterized protein Rv1364c/MT1410 [Source:UniProtKB/Swiss-Prot;Acc:Q11034]	227	1537655	1537756	-1	upstream	-11	135222	2.10567
Rv1356c	Uncharacterized protein Rv1356c/MT1399 [Source:UniProtKB/Swiss-Prot;Acc:P64827]	219	1524506	1524607	-1	inside	314	134968	2.72646
Rv3887c	PROBABLE CONSERVED TRANSMEMBRANE PROTEIN [Source:UniProtKB/TrEMBL;Acc:O05457]	617	4371477	4371578	-1	inside	207	134642	2.62075
Rv2148c	UPF0001 protein Rv2148c/MT2207 [Source:UniProtKB/Swiss-Prot;Acc:P67083]	331	2407449	2407550	-1	inside	167	134167	2.60732
Rv2957	PGL/p-HBAD biosynthesis glycosyltransferase Rv2957/MT3031 [Source:UniProtKB/Swiss-Prot;Acc:P0A599]	434	3309445	3309546	1	overlapStart	-82	133988	1.75398
Rv2957	PGL/p-HBAD biosynthesis glycosyltransferase Rv2957/MT3031 [Source:UniProtKB/Swiss-Prot;Acc:P0A599]	436	3309488	3309589	1	overlapStart	-39	133983	1.75134
Rv3823c	Membrane transport protein mmpL8 [Source:UniProtKB/Swiss-Prot;Acc:O07800]	592	4291717	4291818	-1	upstream	-188	133787	2.18771
Rv1461	UPF0051 protein Rv1461/MT1508 [Source:UniProtKB/Swiss-Prot;Acc:P67125]	232	1647482	1647583	1	inside	493	133776	6.77728
Rv0304c	PPE FAMILY PROTEIN [Source:UniProtKB/TrEMBL;Acc:Q6MX49]	60	372263	372364	-1	inside	501	132182	3.45902
Rv3347c	PPE FAMILY PROTEIN [Source:UniProtKB/TrEMBL;Acc:Q6MWX9]	518	3752563	3752664	-1	inside	621	132124	2.31552
Rv2148c	UPF0001 protein Rv2148c/MT2207 [Source:UniProtKB/Swiss-Prot;Acc:P67083]	329	2407360	2407461	-1	inside	256	130003	2.71897
Rv1507.1	Putative uncharacterized protein [Source:UniProtKB/TrEMBL;Acc:Q8VK09]	260	1696908	1697009	1	upstream	-448	129567	2.51645
Rv3826	Acyl-CoA synthase [Source:UniProtKB/TrEMBL;Acc:O07797]	597	4299916	4300017	1	inside	104	129413	1.77962
Rv1510	Uncharacterized protein Rv1510/MT1558/MT1560 [Source:UniProtKB/Swiss-Prot;Acc:P71789]	270	1700947	1701048	1	upstream	-348	128658	2.6481
Rv0304c	PPE FAMILY PROTEIN [Source:UniProtKB/TrEMBL;Acc:Q6MX49]	49	369255	369356	-1	inside	3509	127240	2.84646
Rv0469	POSSIBLE MYCOLIC ACID SYNTHASE UMAA [Source:UniProtKB/TrEMBL;Acc:Q6MX39]	128	559363	559464	1	upstream	-525	127195	4.66417
Rv0469	POSSIBLE MYCOLIC ACID SYNTHASE UMAA [Source:UniProtKB/TrEMBL;Acc:Q6MX39]	133	560513	560614	1	inside	625	126557	2.14902
Rv3528c	Putative uncharacterized protein [Source:UniProtKB/TrEMBL;Acc:P71873]	558	3964666	3964767	-1	inside	526	125763	3.63652
Rv3426	Uncharacterized PPE family protein PPE58 [Source:UniProtKB/Swiss-Prot;Acc:Q50702]	545	3843165	3843266	1	inside	129	125208	3.72939
Rv0455c	Putative uncharacterized protein [Source:UniProtKB/TrEMBL;Acc:O53740]	127	545447	545548	-1	inside	374	125006	1.98891
Rv3425	Uncharacterized PPE family protein PPE57 [Source:UniProtKB/Swiss-Prot;Acc:Q50703]	540	3842537	3842638	1	inside	298	124722	2.13177
Rv1364c	Uncharacterized protein Rv1364c/MT1410 [Source:UniProtKB/Swiss-Prot;Acc:Q11034]	226	1537630	1537731	-1	overlapStart	14	123295	2.11402
Rv1115	POSSIBLE EXPORTED PROTEIN [Source:UniProtKB/TrEMBL;Acc:O06567]	209	1239958	1240059	1	upstream	-229	123191	1.58816
Rv0355c	PPE FAMILY PROTEIN [Source:UniProtKB/TrEMBL;Acc:Q6MX44]	93	431310	431411	-1	inside	3369	122296	2.73071
Rv0845	POSSIBLE TWO COMPONENT SENSOR KINASE [Source:UniProtKB/TrEMBL;Acc:O53857]	166	941378	941479	1	inside	188	121641	2.59583
Rv0303	Oxidoreductase, short-chain dehydrogenase/reductase family [Source:UniProtKB/TrEMBL;Acc:O07230]	44	367576	367677	1	downstream	2342	121628	2.56649
Rv3350c	PPE FAMILY PROTEIN [Source:UniProtKB/TrEMBL;Acc:Q6MWX8]	524	3764493	3764594	-1	inside	2609	121366	3.15772
Rv1290c	Uncharacterized protein Rv1290c/MT1328 [Source:UniProtKB/Swiss-Prot;Acc:P0A5E3]	213	1444840	1444941	-1	inside	207	121273	2.11769
Rv2307.1	HYPOTHETICAL GLYCINE RICH PROTEIN [Source:UniProtKB/TrEMBL;Acc:Q8VJM8]	336	2579137	2579238	-1	overlapEnd	282	121219	2.15609
Rv2339	Putative membrane protein mmpL9 [Source:UniProtKB/Swiss-Prot;Acc:P95235]	358	2616379	2616480	1	inside	1686	119980	1.89141
Rv0355c	PPE FAMILY PROTEIN [Source:UniProtKB/TrEMBL;Acc:Q6MX44]	97	432688	432789	-1	inside	1991	119480	3.06321
Rv0355c	PPE FAMILY PROTEIN [Source:UniProtKB/TrEMBL;Acc:Q6MX44]	94	431358	431459	-1	inside	3321	119191	2.62
Rv3875	6 kDa early secretory antigenic target [Source:UniProtKB/Swiss-Prot;Acc:P0A564]	609	4352602	4352703	1	overlapStart	-7	118926	2.74692
Rv1918c	PPE FAMILY PROTEIN [Source:UniProtKB/TrEMBL;Acc:Q79FI8]	318	2169708	2169809	-1	inside	904	118282	3.55055
Rv1077	Cysteine synthase/cystathionine beta-synthase family protein [Source:UniProtKB/TrEMBL;Acc:Q7D8W0]	201	1201282	1201383	1	upstream	-435	118192	2.23679
Rv0304c	PPE FAMILY PROTEIN [Source:UniProtKB/TrEMBL;Acc:Q6MX49]	55	370815	370916	-1	inside	1949	118101	4.24497
Rv2938	Antibiotic resistance ABC transporter, efflux protein [Source:UniProtKB/TrEMBL;Acc:P96207]	405	3274424	3274525	1	inside	352	117766	1.72375
Rv3823c	Membrane transport protein mmpL8 [Source:UniProtKB/Swiss-Prot;Acc:O07800]	588	4290485	4290586	-1	inside	1044	117704	2.00558
Rv1795	CONSERVED HYPOTHETICAL MEMBRANE PROTEIN [Source:UniProtKB/TrEMBL;Acc:O53944]	294	2032054	2032155	1	upstream	-186	116034	2.18947
Rv2307.1	HYPOTHETICAL GLYCINE RICH PROTEIN [Source:UniProtKB/TrEMBL;Acc:Q8VJM8]	337	2579152	2579253	-1	overlapEnd	267	115849	2.13547
Rv0304c	PPE FAMILY PROTEIN [Source:UniProtKB/TrEMBL;Acc:Q6MX49]	67	373711	373812	-1	upstream	-947	115088	5.05334
Rv1917c	PPE FAMILY PROTEIN [Source:UniProtKB/TrEMBL;Acc:Q79FI9]	310	2166624	2166725	-1	inside	687	114528	3.29028
Rv3347c	PPE FAMILY PROTEIN [Source:UniProtKB/TrEMBL;Acc:Q6MWX9]	517	3752310	3752411	-1	inside	874	114508	2.93518
Rv0303	Oxidoreductase, short-chain dehydrogenase/reductase family [Source:UniProtKB/TrEMBL;Acc:O07230]	45	367622	367723	1	downstream	2388	114118	2.42797
Rv1502	Uncharacterized protein Rv1502/MT1551 [Source:UniProtKB/Swiss-Prot;Acc:P71783]	244	1692458	1692559	1	upstream	-466	113726	2.04989
Rv0097	Putative dioxygenase Rv0097/MT0106 [Source:UniProtKB/Swiss-Prot;Acc:P67755]	22	106073	106174	1	upstream	-661	113511	2.33821
Rv2338c	HesA/MoeB/ThiF family protein [Source:UniProtKB/TrEMBL;Acc:P95234]	346	2614179	2614280	-1	upstream	-116	113193	2.13659
Rv2665	HYPOTHETICAL ARGININE RICH PROTEIN [Source:UniProtKB/TrEMBL;Acc:P71962]	377	2982386	2982487	1	upstream	-313	112895	2.60052
Rv3159c	PPE FAMILY PROTEIN [Source:UniProtKB/TrEMBL;Acc:Q6MX04]	484	3528361	3528462	-1	inside	802	112267	3.19623
Rv0507	Putative membrane protein mmpL2 [Source:UniProtKB/Swiss-Prot;Acc:Q11171]	142	597756	597857	1	inside	557	111626	1.5053
Rv1918c	PPE FAMILY PROTEIN [Source:UniProtKB/TrEMBL;Acc:Q79FI8]	317	2169655	2169756	-1	inside	957	111409	3.39716
Rv0010c	Uncharacterized protein Rv0010c/MT0013 [Source:UniProtKB/Swiss-Prot;Acc:P71580]	5	13492	13593	-1	overlapStart	66	111234	2.4197
Rv1089	PE FAMILY PROTEIN [Source:UniProtKB/TrEMBL;Acc:Q79FS7]	204	1215080	1215181	1	overlapEnd	311	110818	1.57025
Rv2747	POSSIBLE TRANSFERASE [Source:UniProtKB/TrEMBL;Acc:O33289]	382	3059373	3059474	1	inside	111	110410	1.91466
Rv0845	POSSIBLE TWO COMPONENT SENSOR KINASE [Source:UniProtKB/TrEMBL;Acc:O53857]	165	941328	941429	1	inside	138	109802	2.78961
Rv0304c	PPE FAMILY PROTEIN [Source:UniProtKB/TrEMBL;Acc:Q6MX49]	64	373239	373340	-1	upstream	-475	109628	2.69691
Rv1361c	Uncharacterized PPE family protein PPE19 [Source:UniProtKB/Swiss-Prot;Acc:Q11031]	224	1533663	1533764	-1	upstream	-30	109261	1.72171
Rv1665	Chalcone/stilbene synthase family protein [Source:UniProtKB/TrEMBL;Acc:O06587]	280	1890458	1890559	1	upstream	-768	108810	3.13678
Rv3498c	MCE-FAMILY PROTEIN MCE4B [Source:UniProtKB/TrEMBL;Acc:O53543]	555	3917482	3917583	-1	inside	516	108409	1.95566
Rv2958c	PGL/p-HBAD biosynthesis glycosyltransferase Rv2958c/MT3034 [Source:UniProtKB/Swiss-Prot;Acc:P95134]	438	3312034	3312135	-1	upstream	-34	107982	1.77368
Rv1091	PE-PGRS FAMILY PROTEIN [Source:UniProtKB/TrEMBL;Acc:Q79FS5]	207	1216283	1216384	1	upstream	-186	107880	1.74833
Rv1507c	Uncharacterized protein Rv1507c/MT1555 [Source:UniProtKB/Swiss-Prot;Acc:P71786]	262	1697559	1697660	-1	upstream	-137	107828	2.02296
Rv2137c	Putative uncharacterized protein [Source:UniProtKB/TrEMBL;Acc:O06238]	325	2397111	2397212	-1	inside	204	107692	1.64882
Rv0355c	PPE FAMILY PROTEIN [Source:UniProtKB/TrEMBL;Acc:Q6MX44]	100	433177	433278	-1	inside	1502	107646	3.62913
Rv2941	Acyl-CoA synthase [Source:UniProtKB/TrEMBL;Acc:P96290]	408	3283930	3284031	1	inside	595	107157	2.28712
Rv1076	POSSIBLE LIPASE LIPU [Source:UniProtKB/TrEMBL;Acc:O53424]	198	1200690	1200791	1	overlapStart	-77	106411	2.11774
Rv1091	PE-PGRS FAMILY PROTEIN [Source:UniProtKB/TrEMBL;Acc:Q79FS5]	206	1216234	1216335	1	upstream	-235	106278	1.71514
Rv1509	Uncharacterized protein Rv1509/MT1557 [Source:UniProtKB/Swiss-Prot;Acc:P71788]	267	1700184	1700285	1	overlapStart	-28	106075	1.89318
Rv1917c	PPE FAMILY PROTEIN [Source:UniProtKB/TrEMBL;Acc:Q79FI9]	309	2166599	2166700	-1	inside	712	105600	3.29327
Rv2339	Putative membrane protein mmpL9 [Source:UniProtKB/Swiss-Prot;Acc:P95235]	349	2615122	2615223	1	inside	429	105561	1.91914
Rv1507c	Uncharacterized protein Rv1507c/MT1555 [Source:UniProtKB/Swiss-Prot;Acc:P71786]	263	1697611	1697712	-1	upstream	-189	105407	2.01323
Rv3857c	POSSIBLE MEMBRANE PROTEIN [Source:UniProtKB/TrEMBL;Acc:P96220]	607	4329950	4330051	-1	upstream	-336	105247	2.25289
Rv0450c	Putative membrane protein mmpL4 [Source:UniProtKB/Swiss-Prot;Acc:O53735]	124	541331	541432	-1	inside	160	105027	1.51538
Rv1510	Uncharacterized protein Rv1510/MT1558/MT1560 [Source:UniProtKB/Swiss-Prot;Acc:P71789]	269	1700855	1700956	1	upstream	-440	105025	2.78624
Rv3902c	Putative uncharacterized protein [Source:UniProtKB/TrEMBL;Acc:O05443]	632	4387487	4387588	-1	inside	408	104970	1.55622
Rv2339	Putative membrane protein mmpL9 [Source:UniProtKB/Swiss-Prot;Acc:P95235]	356	2616282	2616383	1	inside	1589	104504	1.92459
Rv2928	Probable thioesterase tesA [Source:UniProtKB/Swiss-Prot;Acc:P63460]	390	3242300	3242401	1	inside	102	104376	1.70658
Rv1502	Uncharacterized protein Rv1502/MT1551 [Source:UniProtKB/Swiss-Prot;Acc:P71783]	252	1693631	1693732	1	inside	707	104348	1.82393
Rv0987	PROBABLE ADHESION COMPONENT TRANSPORT TRANSMEMBRANE PROTEIN ABC TRANSPORTER [Source:UniProtKB/TrEMBL;Acc:O53900]	174	1103020	1103121	1	inside	478	104205	2.44506
Rv1356c	Uncharacterized protein Rv1356c/MT1399 [Source:UniProtKB/Swiss-Prot;Acc:P64827]	220	1524783	1524884	-1	overlapStart	37	104094	2.72962
Rv1916	PROBABLE ISOCITRATE LYASE aceAb [SECOND PART] (ISOCITRASE) (ISOCITRATASE) (ICL) [Source:UniProtKB/TrEMBL;Acc:O07717]	299	2164374	2164475	1	downstream	2808	103687	3.04999
Rv0507	Putative membrane protein mmpL2 [Source:UniProtKB/Swiss-Prot;Acc:Q11171]	143	597799	597900	1	inside	600	103666	1.54193
Rv2937	Antibiotic resistance ABC transporter, efflux protein [Source:UniProtKB/TrEMBL;Acc:P96206]	399	3273413	3273514	1	inside	207	103666	1.93512
Rv2193	Probable cytochrome c oxidase subunit 3 [Source:UniProtKB/Swiss-Prot;Acc:P63856]	332	2456921	2457022	1	inside	20	103381	1.75149
Rv2958c	PGL/p-HBAD biosynthesis glycosyltransferase Rv2958c/MT3034 [Source:UniProtKB/Swiss-Prot;Acc:P95134]	437	3312013	3312114	-1	upstream	-13	103194	1.77727
Rv1306	ATP synthase subunit b [Source:UniProtKB/Swiss-Prot;Acc:P63656]	216	1461247	1461348	1	overlapStart	-74	102682	1.67003
Rv0406c	BETA LACTAMASE LIKE PROTEIN [Source:UniProtKB/TrEMBL;Acc:O86336]	110	488958	489059	-1	downstream	1747	102346	2.34534
Rv0987	PROBABLE ADHESION COMPONENT TRANSPORT TRANSMEMBRANE PROTEIN ABC TRANSPORTER [Source:UniProtKB/TrEMBL;Acc:O53900]	172	1102256	1102357	1	upstream	-286	102278	1.97506
Rv3377c	POSSIBLE CYCLASE [Source:UniProtKB/TrEMBL;Acc:O50406]	533	3791879	3791980	-1	inside	474	102043	1.64824
Rv2747	POSSIBLE TRANSFERASE [Source:UniProtKB/TrEMBL;Acc:O33289]	383	3059419	3059520	1	inside	157	101872	1.92461
Rv3826	Acyl-CoA synthase [Source:UniProtKB/TrEMBL;Acc:O07797]	600	4300385	4300486	1	inside	573	101241	2.88529
Rv3144c	PPE-FAMILY PROTEIN [Source:UniProtKB/TrEMBL;Acc:Q6MX05]	478	3511362	3511463	-1	upstream	-45	101197	1.85108
Rv3487c	PROBABLE ESTERASE/LIPASE LIPF [Source:UniProtKB/TrEMBL;Acc:O06350]	552	3907268	3907369	-1	upstream	-261	101115	2.76893
Rv1504c	Putative uncharacterized protein [Source:UniProtKB/TrEMBL;Acc:Q79FN2]	256	1695401	1695502	-1	upstream	-257	100873	1.67094
Rv1918c	PPE FAMILY PROTEIN [Source:UniProtKB/TrEMBL;Acc:Q79FI8]	320	2169857	2169958	-1	inside	755	100452	3.20381
Rv3781	O-antigen export system, ATP-binding protein [Source:UniProtKB/TrEMBL;Acc:P72047]	575	4227320	4227421	1	upstream	-209	100402	2.16545
Rv3887c	PROBABLE CONSERVED TRANSMEMBRANE PROTEIN [Source:UniProtKB/TrEMBL;Acc:O05457]	618	4371541	4371642	-1	inside	143	99844.6	2.6294
Rv3887c	PROBABLE CONSERVED TRANSMEMBRANE PROTEIN [Source:UniProtKB/TrEMBL;Acc:O05457]	619	4371584	4371685	-1	overlapStart	100	99676.5	2.52703
Rv1504c	Putative uncharacterized protein [Source:UniProtKB/TrEMBL;Acc:Q79FN2]	257	1695447	1695548	-1	upstream	-303	99424.3	1.69543
Rv1917c	PPE FAMILY PROTEIN [Source:UniProtKB/TrEMBL;Acc:Q79FI9]	304	2165565	2165666	-1	inside	1746	99413.9	1.68212
Rv3350c	PPE FAMILY PROTEIN [Source:UniProtKB/TrEMBL;Acc:Q6MWX8]	527	3765245	3765346	-1	inside	1857	99319.8	1.76099
Rv1502	Uncharacterized protein Rv1502/MT1551 [Source:UniProtKB/Swiss-Prot;Acc:P71783]	248	1692873	1692974	1	overlapStart	-51	99124.4	1.76439
Rv1290c	Uncharacterized protein Rv1290c/MT1328 [Source:UniProtKB/Swiss-Prot;Acc:P0A5E3]	212	1444815	1444916	-1	inside	232	99022.7	2.09807
Rv3109	Molybdenum cofactor biosynthesis protein A 1 [Source:UniProtKB/Swiss-Prot;Acc:O05786]	457	3477874	3477975	1	inside	225	98151.2	3.06127
Rv0987	PROBABLE ADHESION COMPONENT TRANSPORT TRANSMEMBRANE PROTEIN ABC TRANSPORTER [Source:UniProtKB/TrEMBL;Acc:O53900]	175	1103428	1103529	1	inside	886	97832.2	2.08464
Rv1917c	PPE FAMILY PROTEIN [Source:UniProtKB/TrEMBL;Acc:Q79FI9]	311	2166648	2166749	-1	inside	663	97578.7	3.20719
Rv2338c	HesA/MoeB/ThiF family protein [Source:UniProtKB/TrEMBL;Acc:P95234]	345	2614126	2614227	-1	upstream	-63	97541.2	2.11461
Rv3350c	PPE FAMILY PROTEIN [Source:UniProtKB/TrEMBL;Acc:Q6MWX8]	528	3765269	3765370	-1	inside	1833	97520.1	1.76964
Rv3875	6 kDa early secretory antigenic target [Source:UniProtKB/Swiss-Prot;Acc:P0A564]	610	4352729	4352830	1	inside	120	97117.5	2.43695
Rv3020c	ESAT-6 LIKE PROTEIN ESXS [Source:UniProtKB/TrEMBL;Acc:Q6MX18]	446	3379176	3379277	-1	inside	153	96950	2.5236
Rv0304c	PPE FAMILY PROTEIN [Source:UniProtKB/TrEMBL;Acc:Q6MX49]	62	373144	373245	-1	upstream	-380	96523	2.4764
Rv2137c	Putative uncharacterized protein [Source:UniProtKB/TrEMBL;Acc:O06238]	326	2397134	2397235	-1	inside	181	96493.2	1.69001
Rv3826	Acyl-CoA synthase [Source:UniProtKB/TrEMBL;Acc:O07797]	598	4299962	4300063	1	inside	150	96440.2	1.76634
Rv3857c	POSSIBLE MEMBRANE PROTEIN [Source:UniProtKB/TrEMBL;Acc:P96220]	605	4329603	4329704	-1	overlapStart	11	95663.5	2.5867
Rv3144c	PPE-FAMILY PROTEIN [Source:UniProtKB/TrEMBL;Acc:Q6MX05]	477	3511319	3511420	-1	upstream	-2	95613	1.89261
Rv0065	Putative uncharacterized protein [Source:UniProtKB/TrEMBL;Acc:O53610]	20	71893	71994	1	inside	72	95571.8	2.03025
Rv1115	POSSIBLE EXPORTED PROTEIN [Source:UniProtKB/TrEMBL;Acc:O06567]	210	1239984	1240085	1	upstream	-203	95570.3	1.58991
Rv3426	Uncharacterized PPE family protein PPE58 [Source:UniProtKB/Swiss-Prot;Acc:Q50702]	543	3843058	3843159	1	inside	22	95364.1	3.46795
Rv0354c	PPE FAMILY PROTEIN [Source:UniProtKB/TrEMBL;Acc:Q6MX45]	83	428554	428655	-1	upstream	-3860	94448.8	2.01615
Rv2307.1	HYPOTHETICAL GLYCINE RICH PROTEIN [Source:UniProtKB/TrEMBL;Acc:Q8VJM8]	338	2579186	2579287	-1	overlapEnd	233	94097.8	2.08626
Rv3822	Rv3822 [Source:UniProtKB/TrEMBL;Acc:O07801]	584	4287914	4288015	1	overlapEnd	1193	94022.9	2.11525
Rv3159c	PPE FAMILY PROTEIN [Source:UniProtKB/TrEMBL;Acc:Q6MX04]	481	3527762	3527863	-1	inside	1401	93979.9	2.70465
Rv0304c	PPE FAMILY PROTEIN [Source:UniProtKB/TrEMBL;Acc:Q6MX49]	50	369430	369531	-1	inside	3334	93860.7	3.10419
Rv2353c	PPE FAMILY PROTEIN [Source:UniProtKB/TrEMBL;Acc:Q79FF3]	370	2635007	2635108	-1	inside	585	93765.5	2.70462
Rv3350c	PPE FAMILY PROTEIN [Source:UniProtKB/TrEMBL;Acc:Q6MWX8]	523	3764441	3764542	-1	inside	2661	93632.7	3.12475
Rv0988	Putative uncharacterized protein [Source:UniProtKB/TrEMBL;Acc:O86370]	182	1105624	1105725	1	inside	508	93421.9	1.58432
Rv3902c	Putative uncharacterized protein [Source:UniProtKB/TrEMBL;Acc:O05443]	631	4387463	4387564	-1	inside	432	93146.7	1.55683
Rv2948c	PROBABLE FATTY-ACID-CoA LIGASE FADD22 (FATTY-ACID-CoA SYNTHETASE) (FATTY-ACID-CoA SYNTHASE) [Source:UniProtKB/TrEMBL;Acc:P96283]	427	3300120	3300221	-1	upstream	-166	93036.7	1.9392
Rv2353c	PPE FAMILY PROTEIN [Source:UniProtKB/TrEMBL;Acc:Q79FF3]	371	2635041	2635142	-1	inside	551	93032.2	2.60861
Rv2137c	Putative uncharacterized protein [Source:UniProtKB/TrEMBL;Acc:O06238]	324	2397085	2397186	-1	inside	230	92772.3	1.59636
Rv3116	HesA/MoeB/ThiF family protein [Source:UniProtKB/TrEMBL;Acc:Q7D637]	466	3483203	3483304	1	inside	427	92029	2.03855
Rv2938	Antibiotic resistance ABC transporter, efflux protein [Source:UniProtKB/TrEMBL;Acc:P96207]	401	3273682	3273783	1	upstream	-390	91971.5	2.0858
Rv1752	Putative uncharacterized protein [Source:UniProtKB/TrEMBL;Acc:O06789]	289	1982223	1982324	1	downstream	1093	91766.7	4.97157
Rv2353c	PPE FAMILY PROTEIN [Source:UniProtKB/TrEMBL;Acc:Q79FF3]	369	2634913	2635014	-1	inside	679	91481.2	2.73809
Rv1461	UPF0051 protein Rv1461/MT1508 [Source:UniProtKB/Swiss-Prot;Acc:P67125]	233	1647536	1647637	1	inside	547	91470.4	5.00396
Rv2307.1	HYPOTHETICAL GLYCINE RICH PROTEIN [Source:UniProtKB/TrEMBL;Acc:Q8VJM8]	335	2579102	2579203	-1	downstream	317	91237.9	2.1731
Rv0988	Putative uncharacterized protein [Source:UniProtKB/TrEMBL;Acc:O86370]	181	1105574	1105675	1	inside	458	91206.7	1.63109
Rv0449c	Putative uncharacterized protein [Source:UniProtKB/TrEMBL;Acc:O53734]	122	539620	539721	-1	upstream	-1072	91099.7	1.49749
Rv3879c	HYPOTHETICAL ALANINE AND PROLINE RICH PROTEIN [Source:UniProtKB/TrEMBL;Acc:O69743]	613	4359233	4359334	-1	inside	549	91014.9	1.84597
Rv2351c	Phospholipase C 1 [Source:UniProtKB/Swiss-Prot;Acc:Q04001]	363	2631849	2631950	-1	inside	250	90775	2.02214
Rv1508c	Probable membrane protein [Source:UniProtKB/TrEMBL;Acc:P71787]	265	1699967	1700068	-1	upstream	-73	90690.3	1.99868
Rv1089	PE FAMILY PROTEIN [Source:UniProtKB/TrEMBL;Acc:Q79FS7]	203	1215026	1215127	1	inside	257	90159	1.57032
Rv0013	Anthranilate synthase component 2 [Source:UniProtKB/Swiss-Prot;Acc:Q7DAK6]	8	15074	15175	1	inside	160	90148.9	1.63715
Rv3377c	POSSIBLE CYCLASE [Source:UniProtKB/TrEMBL;Acc:O50406]	534	3791904	3792005	-1	inside	449	90051.5	1.67891
Rv1665	Chalcone/stilbene synthase family protein [Source:UniProtKB/TrEMBL;Acc:O06587]	285	1891207	1891308	1	overlapStart	-19	90034.6	2.59247
Rv0097	Putative dioxygenase Rv0097/MT0106 [Source:UniProtKB/Swiss-Prot;Acc:P67755]	21	106020	106121	1	upstream	-714	89589.1	2.24776
Rv0303	Oxidoreductase, short-chain dehydrogenase/reductase family [Source:UniProtKB/TrEMBL;Acc:O07230]	46	368167	368268	1	downstream	2933	89485.1	1.96859
Rv2351c	Phospholipase C 1 [Source:UniProtKB/Swiss-Prot;Acc:Q04001]	364	2631905	2632006	-1	inside	194	89369.1	2.05369
Rv3780	Uncharacterized protein Rv3780/MT3889 [Source:UniProtKB/Swiss-Prot;Acc:P65091]	573	4226561	4226662	1	upstream	-440	89196.7	1.73561
Rv0491	Sensory transduction protein regX3 [Source:UniProtKB/Swiss-Prot;Acc:Q11156]	141	580124	580225	1	upstream	-685	88842.6	2.18816
Rv0308	PAP2 superfamily protein [Source:UniProtKB/TrEMBL;Acc:O07235]	76	377294	377395	1	inside	181	88815	1.72898
Rv1917c	PPE FAMILY PROTEIN [Source:UniProtKB/TrEMBL;Acc:Q79FI9]	303	2165517	2165618	-1	inside	1794	88725.3	1.70914
Rv3347c	PPE FAMILY PROTEIN [Source:UniProtKB/TrEMBL;Acc:Q6MWX9]	514	3751441	3751542	-1	inside	1743	88691	1.73642
Rv1355c	Uncharacterized protein Rv1355c/MT1398 [Source:UniProtKB/Swiss-Prot;Acc:Q11025]	218	1524302	1524403	-1	upstream	-270	88580.4	2.61022
Rv1918c	PPE FAMILY PROTEIN [Source:UniProtKB/TrEMBL;Acc:Q79FI8]	319	2169752	2169853	-1	inside	860	88325	3.54766
Rv0305c	PPE FAMILY PROTEIN [Source:UniProtKB/TrEMBL;Acc:Q6MX48]	70	374485	374586	-1	inside	1226	88232.4	2.44834
Rv2938	Antibiotic resistance ABC transporter, efflux protein [Source:UniProtKB/TrEMBL;Acc:P96207]	402	3273721	3273822	1	upstream	-351	88140.1	2.04886
Rv2930	Putative fatty-acid--CoA ligase fadD26 [Source:UniProtKB/Swiss-Prot;Acc:Q10976]	396	3244215	3244316	1	inside	518	88118.4	1.68617
Rv1497	PROBABLE ESTERASE LIPL [Source:UniProtKB/TrEMBL;Acc:P71778]	242	1687823	1687924	1	upstream	-118	88104.7	1.96018
Rv2193	Probable cytochrome c oxidase subunit 3 [Source:UniProtKB/Swiss-Prot;Acc:P63856]	333	2456974	2457075	1	inside	73	87929.5	1.69239
Rv3822	Rv3822 [Source:UniProtKB/TrEMBL;Acc:O07801]	583	4287858	4287959	1	overlapEnd	1137	87565.1	2.10521
Rv0010c	Uncharacterized protein Rv0010c/MT0013 [Source:UniProtKB/Swiss-Prot;Acc:P71580]	6	13545	13646	-1	overlapStart	13	87526.3	2.45623
Rv0001	Chromosomal replication initiator protein dnaA [Source:UniProtKB/Swiss-Prot;Acc:P49993]	2	744	845	1	inside	743	87484.6	1.77258
Rv3902c	Putative uncharacterized protein [Source:UniProtKB/TrEMBL;Acc:O05443]	633	4387514	4387615	-1	inside	381	87189.1	1.54918
Rv0491	Sensory transduction protein regX3 [Source:UniProtKB/Swiss-Prot;Acc:Q11156]	140	580073	580174	1	upstream	-736	86433.6	2.2762
Rv3159c	PPE FAMILY PROTEIN [Source:UniProtKB/TrEMBL;Acc:Q6MX04]	482	3527806	3527907	-1	inside	1357	86154.4	2.72644
Rv2351c	Phospholipase C 1 [Source:UniProtKB/Swiss-Prot;Acc:Q04001]	365	2632357	2632458	-1	upstream	-258	86038	2.00605
Rv3424c	Uncharacterized protein Rv3424c/MT3532.2 [Source:UniProtKB/Swiss-Prot;Acc:P65085]	537	3842035	3842136	-1	overlapStart	41	85795.3	1.78639
Rv3097c	PE-PGRS FAMILY PROTEIN, PROBABLY TRIACYLGLYCEROL LIPASE (ESTERASE/LIPASE) (TRIGLYCERIDE LIPASE) (TRIBUTYRASE) [Source:UniProtKB/TrEMBL;Acc:P77909]	450	3465800	3465901	-1	inside	1291	85270.8	1.87648
Rv0355c	PPE FAMILY PROTEIN [Source:UniProtKB/TrEMBL;Acc:Q6MX44]	98	432898	432999	-1	inside	1781	85223.3	3.73004
Rv3097c	PE-PGRS FAMILY PROTEIN, PROBABLY TRIACYLGLYCEROL LIPASE (ESTERASE/LIPASE) (TRIGLYCERIDE LIPASE) (TRIBUTYRASE) [Source:UniProtKB/TrEMBL;Acc:P77909]	449	3465781	3465882	-1	inside	1310	85207.4	1.88177
Rv3661	Uncharacterized protein Rv3661/MT3761 [Source:UniProtKB/Swiss-Prot;Acc:O69629]	571	4100573	4100674	1	downstream	926	84959.1	1.71899
Rv1290c	Uncharacterized protein Rv1290c/MT1328 [Source:UniProtKB/Swiss-Prot;Acc:P0A5E3]	214	1444869	1444970	-1	inside	178	84836.9	2.13896
Rv3849	Putative uncharacterized protein [Source:UniProtKB/TrEMBL;Acc:P96228]	604	4323381	4323482	1	upstream	-118	84752.3	1.87828
Rv1917c	PPE FAMILY PROTEIN [Source:UniProtKB/TrEMBL;Acc:Q79FI9]	301	2164671	2164772	-1	inside	2640	84748	2.94629
Rv1509	Uncharacterized protein Rv1509/MT1557 [Source:UniProtKB/Swiss-Prot;Acc:P71788]	266	1700137	1700238	1	overlapStart	-75	84538.5	2.00762
Rv1115	POSSIBLE EXPORTED PROTEIN [Source:UniProtKB/TrEMBL;Acc:O06567]	208	1239929	1240030	1	upstream	-258	84376.9	1.58579
Rv0354c	PPE FAMILY PROTEIN [Source:UniProtKB/TrEMBL;Acc:Q6MX45]	82	428529	428630	-1	upstream	-3835	84313.1	2.03346
Rv2745c	DNA-binding protein, putative [Source:UniProtKB/TrEMBL;Acc:O33287]	380	3058667	3058768	-1	upstream	-136	84201.7	1.86536
Rv3097c	PE-PGRS FAMILY PROTEIN, PROBABLY TRIACYLGLYCEROL LIPASE (ESTERASE/LIPASE) (TRIGLYCERIDE LIPASE) (TRIBUTYRASE) [Source:UniProtKB/TrEMBL;Acc:P77909]	454	3467144	3467245	-1	upstream	-53	84032.7	1.91387
Rv1800	Uncharacterized PPE family protein PPE28 [Source:UniProtKB/Swiss-Prot;Acc:Q79FK2]	297	2040269	2040370	1	inside	816	84016.7	2.36248
Rv3122	Putative uncharacterized protein [Source:UniProtKB/TrEMBL;Acc:O07033]	468	3487317	3487418	1	upstream	-772	83961.5	1.58179
Rv2082	Uncharacterized protein Rv2082 [Source:UniProtKB/Swiss-Prot;Acc:Q10690]	322	2339012	2339113	1	inside	303	83829.2	1.67661
Rv3122	Putative uncharacterized protein [Source:UniProtKB/TrEMBL;Acc:O07033]	469	3487332	3487433	1	upstream	-757	83685	1.63897
Rv3350c	PPE FAMILY PROTEIN [Source:UniProtKB/TrEMBL;Acc:Q6MWX8]	529	3765282	3765383	-1	inside	1820	83544	1.79893
Rv0001	Chromosomal replication initiator protein dnaA [Source:UniProtKB/Swiss-Prot;Acc:P49993]	1	691	792	1	inside	690	83333.4	1.74758
Rv2941	Acyl-CoA synthase [Source:UniProtKB/TrEMBL;Acc:P96290]	409	3283972	3284073	1	inside	637	83133.4	2.17573
Rv3347c	PPE FAMILY PROTEIN [Source:UniProtKB/TrEMBL;Acc:Q6MWX9]	516	3752257	3752358	-1	inside	927	82967.5	2.80818
Rv3498c	MCE-FAMILY PROTEIN MCE4B [Source:UniProtKB/TrEMBL;Acc:O53543]	554	3917453	3917554	-1	inside	545	82958.3	1.99298
Rv3110	Putative uncharacterized protein [Source:UniProtKB/TrEMBL;Acc:Q6MX13]	458	3478170	3478271	1	upstream	-609	82888.3	2.01968
Rv3124	PROBABLE TRANSCRIPTIONAL REGULATORY PROTEIN [Source:UniProtKB/TrEMBL;Acc:O05797]	475	3490089	3490190	1	inside	583	82815	1.60885
Rv1508c	Probable membrane protein [Source:UniProtKB/TrEMBL;Acc:P71787]	264	1699937	1700038	-1	upstream	-43	82508	1.8936
Rv3350c	PPE FAMILY PROTEIN [Source:UniProtKB/TrEMBL;Acc:Q6MWX8]	526	3765227	3765328	-1	inside	1875	82430.1	1.77725
Rv2945c	Putative lipoprotein lppX [Source:UniProtKB/Swiss-Prot;Acc:P65306]	419	3291561	3291662	-1	upstream	-236	82408.7	1.68463
Rv0337c	Probable aspartate aminotransferase [Source:UniProtKB/Swiss-Prot;Acc:P63498]	79	403116	403217	-1	overlapStart	46	82193.3	1.60876
Rv3879c	HYPOTHETICAL ALANINE AND PROLINE RICH PROTEIN [Source:UniProtKB/TrEMBL;Acc:O69743]	612	4359190	4359291	-1	inside	592	81783.6	1.83355
Rv0013	Anthranilate synthase component 2 [Source:UniProtKB/Swiss-Prot;Acc:Q7DAK6]	9	15128	15229	1	inside	214	81630.6	1.69845
Rv1077	Cysteine synthase/cystathionine beta-synthase family protein [Source:UniProtKB/TrEMBL;Acc:Q7D8W0]	202	1201327	1201428	1	upstream	-390	81558.6	2.14504
Rv1089.1	PROBABLE CELLULASE CELA2A (ENDO-1,4-BETA-GLUCANASE) (ENDOGLUCANASE) (CARBOXYMETHYL CELLULASE) [Source:UniProtKB/TrEMBL;Acc:Q79FS6]	205	1215116	1215217	1	upstream	-401	81460.2	1.53411
Rv0202c	Putative membrane protein mmpL11 [Source:UniProtKB/Swiss-Prot;Acc:P65374]	39	240764	240865	-1	inside	528	81389.4	1.87254
Rv0261c	Nitrite extrusion protein [Source:UniProtKB/TrEMBL;Acc:P95218]	41	313766	313867	-1	inside	402	81311.4	3.2289
Rv2928	Probable thioesterase tesA [Source:UniProtKB/Swiss-Prot;Acc:P63460]	389	3242267	3242368	1	inside	69	81250.4	1.66044
Rv0025	Uncharacterized protein Rv0025/MT0028 [Source:UniProtKB/Swiss-Prot;Acc:P71595]	10	29243	29344	1	overlapStart	-2	81186.7	1.6304
Rv3350c	PPE FAMILY PROTEIN [Source:UniProtKB/TrEMBL;Acc:Q6MWX8]	531	3767355	3767456	-1	upstream	-253	80903.1	2.9123
Rv1504c	Putative uncharacterized protein [Source:UniProtKB/TrEMBL;Acc:Q79FN2]	258	1695471	1695572	-1	upstream	-327	80834.8	1.68292
Rv2945c	Putative lipoprotein lppX [Source:UniProtKB/Swiss-Prot;Acc:P65306]	418	3291537	3291638	-1	upstream	-212	80299.5	1.71113
Rv3498c	MCE-FAMILY PROTEIN MCE4B [Source:UniProtKB/TrEMBL;Acc:O53543]	556	3917510	3917611	-1	inside	488	80260.3	1.90089
Rv1038c	ESAT-6-like protein esxJ [Source:UniProtKB/Swiss-Prot;Acc:P96363]	188	1161634	1161735	-1	upstream	-483	80249.6	1.73326
Rv2745c	DNA-binding protein, putative [Source:UniProtKB/TrEMBL;Acc:O33287]	381	3058716	3058817	-1	upstream	-185	80212.2	1.8537
Rv0508	Uncharacterized protein Rv0508/MT0529 [Source:UniProtKB/Swiss-Prot;Acc:P64727]	147	599293	599394	1	upstream	-805	80029	1.97936
Rv1918c	PPE FAMILY PROTEIN [Source:UniProtKB/TrEMBL;Acc:Q79FI8]	315	2169058	2169159	-1	inside	1554	79867.3	2.8441
Rv3875	6 kDa early secretory antigenic target [Source:UniProtKB/Swiss-Prot;Acc:P0A564]	608	4352547	4352648	1	overlapStart	-62	79781.3	2.64223
Rv0987	PROBABLE ADHESION COMPONENT TRANSPORT TRANSMEMBRANE PROTEIN ABC TRANSPORTER [Source:UniProtKB/TrEMBL;Acc:O53900]	177	1103638	1103739	1	inside	1096	79695.6	2.34422
Rv2959c	Rhamnosyl O-methyltransferase [Source:UniProtKB/Swiss-Prot;Acc:Q50457]	442	3312606	3312707	-1	inside	232	79624.6	2.14167
Rv1623c	Cytochrome d ubiquinol oxidase, subunit I [Source:UniProtKB/TrEMBL;Acc:Q7D892]	278	1825676	1825777	-1	inside	211	79072	1.57635
Rv3890c	Putative ESAT-6-like protein 11 [Source:UniProtKB/Swiss-Prot;Acc:O05454]	623	4373854	4373955	-1	inside	159	78990.1	1.91421
Rv2339	Putative membrane protein mmpL9 [Source:UniProtKB/Swiss-Prot;Acc:P95235]	348	2615085	2615186	1	inside	392	78978	1.8655
Rv2783c	Polyribonucleotide nucleotidyltransferase [Source:UniProtKB/Swiss-Prot;Acc:O33325]	384	3092801	3092902	-1	upstream	-204	78533.2	1.70565
Rv3849	Putative uncharacterized protein [Source:UniProtKB/TrEMBL;Acc:P96228]	602	4323125	4323226	1	upstream	-374	78437.2	2.08099
Rv3890c	Putative ESAT-6-like protein 11 [Source:UniProtKB/Swiss-Prot;Acc:O05454]	624	4373880	4373981	-1	inside	133	78257.9	1.90192
Rv3822	Rv3822 [Source:UniProtKB/TrEMBL;Acc:O07801]	585	4287951	4288052	1	downstream	1230	78119.9	2.13197
Rv3377c	POSSIBLE CYCLASE [Source:UniProtKB/TrEMBL;Acc:O50406]	532	3791852	3791953	-1	inside	501	77440	1.61269
Rv3211	ATP-dependent RNA helicase DeaD [Source:UniProtKB/TrEMBL;Acc:O05855]	488	3587784	3587885	1	overlapStart	-14	77240.9	1.52632
Rv1038c	ESAT-6-like protein esxJ [Source:UniProtKB/Swiss-Prot;Acc:P96363]	189	1161661	1161762	-1	upstream	-510	76867	1.67982
Rv0442c	Uncharacterized PPE family protein PPE10 [Source:UniProtKB/Swiss-Prot;Acc:P42611]	117	531727	531828	-1	inside	487	76861.3	1.50492
Rv0305c	PPE FAMILY PROTEIN [Source:UniProtKB/TrEMBL;Acc:Q6MX48]	73	374887	374988	-1	inside	824	76728.1	2.37286
Rv3429	Uncharacterized PPE family protein PPE59 [Source:UniProtKB/Swiss-Prot;Acc:O06246]	548	3846960	3847061	1	upstream	-205	76362.5	1.81237
Rv3124	PROBABLE TRANSCRIPTIONAL REGULATORY PROTEIN [Source:UniProtKB/TrEMBL;Acc:O05797]	474	3490034	3490135	1	inside	528	76329.7	1.69973
Rv1502	Uncharacterized protein Rv1502/MT1551 [Source:UniProtKB/Swiss-Prot;Acc:P71783]	251	1693580	1693681	1	inside	656	76282.9	1.71939
Rv2938	Antibiotic resistance ABC transporter, efflux protein [Source:UniProtKB/TrEMBL;Acc:P96207]	404	3274140	3274241	1	inside	68	76232.1	2.28947
Rv3110	Putative uncharacterized protein [Source:UniProtKB/TrEMBL;Acc:Q6MX13]	459	3478290	3478391	1	upstream	-489	76142.9	2.00441
Rv0261c	Nitrite extrusion protein [Source:UniProtKB/TrEMBL;Acc:P95218]	42	313823	313924	-1	inside	345	76058	3.28741
Rv1077	Cysteine synthase/cystathionine beta-synthase family protein [Source:UniProtKB/TrEMBL;Acc:Q7D8W0]	200	1201231	1201332	1	upstream	-486	75772.2	2.23157
Rv0065	Putative uncharacterized protein [Source:UniProtKB/TrEMBL;Acc:O53610]	19	71841	71942	1	inside	20	75761.3	2.04485
Rv3116	HesA/MoeB/ThiF family protein [Source:UniProtKB/TrEMBL;Acc:Q7D637]	465	3483148	3483249	1	inside	372	75749.2	1.9953
Rv3350c	PPE FAMILY PROTEIN [Source:UniProtKB/TrEMBL;Acc:Q6MWX8]	520	3763523	3763624	-1	inside	3579	75398.5	1.93979
Rv3812	PE-PGRS FAMILY PROTEIN [Source:UniProtKB/TrEMBL;Acc:Q7D4U2]	577	4277041	4277142	1	inside	470	75330.2	1.993
Rv1502	Uncharacterized protein Rv1502/MT1551 [Source:UniProtKB/Swiss-Prot;Acc:P71783]	249	1692902	1693003	1	overlapStart	-22	75202.5	1.72444
Rv2865	Putative uncharacterized protein [Source:UniProtKB/TrEMBL;Acc:O33347]	386	3177379	3177480	1	upstream	-158	75103.1	1.54966
Rv1548c	Uncharacterized PPE family protein PPE21 [Source:UniProtKB/Swiss-Prot;Acc:Q10778]	272	1751684	1751785	-1	inside	1649	74805.3	2.06007
Rv0027	Uncharacterized protein Rv0027/MT0030 [Source:UniProtKB/Swiss-Prot;Acc:P64667]	12	30411	30512	1	upstream	-778	74771	1.51907
Rv0508	Uncharacterized protein Rv0508/MT0529 [Source:UniProtKB/Swiss-Prot;Acc:P64727]	148	599320	599421	1	upstream	-778	74328.2	2.01305
Rv0469	POSSIBLE MYCOLIC ACID SYNTHASE UMAA [Source:UniProtKB/TrEMBL;Acc:Q6MX39]	132	560461	560562	1	inside	573	74287.7	2.12778
Rv3822	Rv3822 [Source:UniProtKB/TrEMBL;Acc:O07801]	581	4286724	4286825	1	inside	3	74171.5	1.64087
Rv0442c	Uncharacterized PPE family protein PPE10 [Source:UniProtKB/Swiss-Prot;Acc:P42611]	116	531707	531808	-1	inside	507	73981.4	1.54591
Rv2941	Acyl-CoA synthase [Source:UniProtKB/TrEMBL;Acc:P96290]	407	3283876	3283977	1	inside	541	73814.9	2.28679
Rv1502	Uncharacterized protein Rv1502/MT1551 [Source:UniProtKB/Swiss-Prot;Acc:P71783]	253	1693677	1693778	1	inside	753	73700.5	1.90963
Rv0386	PROBABLE TRANSCRIPTIONAL REGULATORY PROTEIN (PROBABLY LUXR/UHPA-FAMILY) [Source:UniProtKB/TrEMBL;Acc:O53720]	107	464497	464598	1	inside	1086	73512.2	1.95616
Rv3891c	POSSIBLE ESAT-6 LIKE PROTEIN ESXD [Source:UniProtKB/TrEMBL;Acc:O05453]	629	4374323	4374424	-1	overlapStart	49	73369.9	1.73179
Rv3111	Molybdenum cofactor biosynthesis protein C 1 [Source:UniProtKB/Swiss-Prot;Acc:P0A5K4]	464	3479213	3479314	1	inside	42	73343.6	1.50304
Rv1665	Chalcone/stilbene synthase family protein [Source:UniProtKB/TrEMBL;Acc:O06587]	286	1891258	1891359	1	inside	32	73328.1	2.52924
Rv1306	ATP synthase subunit b [Source:UniProtKB/Swiss-Prot;Acc:P63656]	215	1461200	1461301	1	upstream	-121	73144.3	1.64024
Rv3890c	Putative ESAT-6-like protein 11 [Source:UniProtKB/Swiss-Prot;Acc:O05454]	622	4373832	4373933	-1	inside	181	73136.6	1.90992
Rv0755c	Uncharacterized PPE family protein PPE12 [Source:UniProtKB/Swiss-Prot;Acc:Q79FW4]	156	848628	848729	-1	inside	1412	72884.7	3.9425
Rv3661	Uncharacterized protein Rv3661/MT3761 [Source:UniProtKB/Swiss-Prot;Acc:O69629]	570	4100517	4100618	1	downstream	870	72418.2	1.74134
Rv0754	PE-PGRS FAMILY PROTEIN [Source:UniProtKB/TrEMBL;Acc:Q79FW5]	151	846644	846745	1	inside	485	72362	2.38438
Rv2948c	PROBABLE FATTY-ACID-CoA LIGASE FADD22 (FATTY-ACID-CoA SYNTHETASE) (FATTY-ACID-CoA SYNTHASE) [Source:UniProtKB/TrEMBL;Acc:P96283]	425	3299165	3299266	-1	inside	789	72229	1.63873
Rv3822	Rv3822 [Source:UniProtKB/TrEMBL;Acc:O07801]	582	4287823	4287924	1	inside	1102	72205.6	2.10178
Rv3822	Rv3822 [Source:UniProtKB/TrEMBL;Acc:O07801]	580	4286704	4286805	1	overlapStart	-17	71947.7	1.64538
Rv0202c	Putative membrane protein mmpL11 [Source:UniProtKB/Swiss-Prot;Acc:P65374]	38	240738	240839	-1	inside	554	71835.8	1.76824
Rv3350c	PPE FAMILY PROTEIN [Source:UniProtKB/TrEMBL;Acc:Q6MWX8]	521	3763551	3763652	-1	inside	3551	71599.2	2.01608
Rv1364c	Uncharacterized protein Rv1364c/MT1410 [Source:UniProtKB/Swiss-Prot;Acc:Q11034]	228	1537687	1537788	-1	upstream	-43	71487.7	2.09376
Rv3661	Uncharacterized protein Rv3661/MT3761 [Source:UniProtKB/Swiss-Prot;Acc:O69629]	568	4099700	4099801	1	inside	53	71287.9	1.61825
Rv3661	Uncharacterized protein Rv3661/MT3761 [Source:UniProtKB/Swiss-Prot;Acc:O69629]	569	4099725	4099826	1	inside	78	71269.6	1.61774
Rv3350c	PPE FAMILY PROTEIN [Source:UniProtKB/TrEMBL;Acc:Q6MWX8]	525	3764575	3764676	-1	inside	2527	71089.6	2.97516
Rv0987	PROBABLE ADHESION COMPONENT TRANSPORT TRANSMEMBRANE PROTEIN ABC TRANSPORTER [Source:UniProtKB/TrEMBL;Acc:O53900]	178	1103774	1103875	1	inside	1232	70662.5	2.13391
Rv3826	Acyl-CoA synthase [Source:UniProtKB/TrEMBL;Acc:O07797]	596	4299864	4299965	1	inside	52	70409.9	1.79945
Rv3347c	PPE FAMILY PROTEIN [Source:UniProtKB/TrEMBL;Acc:Q6MWX9]	513	3751395	3751496	-1	inside	1789	70398.3	1.69473
Rv0337c	Probable aspartate aminotransferase [Source:UniProtKB/Swiss-Prot;Acc:P63498]	78	403085	403186	-1	overlapStart	77	70045.5	1.57052
Rv1623c	Cytochrome d ubiquinol oxidase, subunit I [Source:UniProtKB/TrEMBL;Acc:Q7D892]	277	1825651	1825752	-1	inside	236	69879.8	1.59832
Rv0806c	Exopolysaccharide phosphotransferase cpsY [Source:UniProtKB/Swiss-Prot;Acc:O06628]	163	900513	900614	-1	inside	817	69753.4	2.26663
Rv3097c	PE-PGRS FAMILY PROTEIN, PROBABLY TRIACYLGLYCEROL LIPASE (ESTERASE/LIPASE) (TRIGLYCERIDE LIPASE) (TRIBUTYRASE) [Source:UniProtKB/TrEMBL;Acc:P77909]	455	3467168	3467269	-1	upstream	-77	68920.6	1.93978
Rv1590	Uncharacterized protein Rv1590/MT1625 [Source:UniProtKB/Swiss-Prot;Acc:P64881]	274	1790879	1790980	1	upstream	-455	68812	1.51753
Rv2783c	Polyribonucleotide nucleotidyltransferase [Source:UniProtKB/Swiss-Prot;Acc:O33325]	385	3092857	3092958	-1	upstream	-260	68666.6	1.59326
Rv0455c	Putative uncharacterized protein [Source:UniProtKB/TrEMBL;Acc:O53740]	126	545389	545490	-1	inside	432	68386.6	1.98457
Rv0876c	Uncharacterized protein Rv0876c/MT0899 [Source:UniProtKB/Swiss-Prot;Acc:Q10564]	168	975530	975631	-1	inside	440	68034.6	1.77817
Rv2340c	PE family protein [Source:UniProtKB/TrEMBL;Acc:Q7D7A7]	360	2616793	2616894	-1	downstream	2115	68028.6	1.5656
Rv2959c	Rhamnosyl O-methyltransferase [Source:UniProtKB/Swiss-Prot;Acc:Q50457]	443	3312630	3312731	-1	inside	208	68025.8	2.0658
Rv1548c	Uncharacterized PPE family protein PPE21 [Source:UniProtKB/Swiss-Prot;Acc:Q10778]	273	1751726	1751827	-1	inside	1607	67947	2.01831
Rv2956	Putative uncharacterized protein [Source:UniProtKB/TrEMBL;Acc:P95136]	431	3308881	3308982	1	inside	213	67801.4	4.52787
Rv2352c	Uncharacterized PPE family protein PPE38 [Source:UniProtKB/Swiss-Prot;Acc:Q7D7A2]	368	2634678	2634779	-1	upstream	-580	67714.6	2.52516
Rv3429	Uncharacterized PPE family protein PPE59 [Source:UniProtKB/Swiss-Prot;Acc:O06246]	547	3846742	3846843	1	upstream	-423	67693.2	1.51503
Rv1665	Chalcone/stilbene synthase family protein [Source:UniProtKB/TrEMBL;Acc:O06587]	281	1890513	1890614	1	upstream	-713	67489.5	3.22646
Rv2351c	Phospholipase C 1 [Source:UniProtKB/Swiss-Prot;Acc:Q04001]	366	2632414	2632515	-1	upstream	-315	67016.2	1.93157
Rv0354c	PPE FAMILY PROTEIN [Source:UniProtKB/TrEMBL;Acc:Q6MX45]	84	428582	428683	-1	upstream	-3888	66710.8	1.99189
Rv2930	Putative fatty-acid--CoA ligase fadD26 [Source:UniProtKB/Swiss-Prot;Acc:Q10976]	397	3244268	3244369	1	inside	571	66495.6	1.79443
Rv3350c	PPE FAMILY PROTEIN [Source:UniProtKB/TrEMBL;Acc:Q6MWX8]	519	3763501	3763602	-1	inside	3601	66270.7	1.89652
Rv0449c	Putative uncharacterized protein [Source:UniProtKB/TrEMBL;Acc:O53734]	121	539564	539665	-1	upstream	-1016	66135.7	1.52709
Rv3780	Uncharacterized protein Rv3780/MT3889 [Source:UniProtKB/Swiss-Prot;Acc:P65091]	574	4226609	4226710	1	upstream	-392	65953.8	1.81638
Rv0354c	PPE FAMILY PROTEIN [Source:UniProtKB/TrEMBL;Acc:Q6MX45]	81	427339	427440	-1	upstream	-2645	65791.7	2.3477
Rv1665	Chalcone/stilbene synthase family protein [Source:UniProtKB/TrEMBL;Acc:O06587]	284	1891162	1891263	1	overlapStart	-64	65786.9	2.5826
Rv3124	PROBABLE TRANSCRIPTIONAL REGULATORY PROTEIN [Source:UniProtKB/TrEMBL;Acc:O05797]	472	3489731	3489832	1	inside	225	65569.7	1.55827
Rv2942	Putative membrane protein mmpL7 [Source:UniProtKB/Swiss-Prot;Acc:P65370]	411	3284256	3284357	1	upstream	-814	65555.1	1.76385
Rv2959c	Rhamnosyl O-methyltransferase [Source:UniProtKB/Swiss-Prot;Acc:Q50457]	441	3312581	3312682	-1	inside	257	65239	2.18362
Rv3891c	POSSIBLE ESAT-6 LIKE PROTEIN ESXD [Source:UniProtKB/TrEMBL;Acc:O05453]	628	4374298	4374399	-1	overlapStart	74	64996.8	1.75623
Rv3343c	Uncharacterized PPE family protein PPE54 [Source:UniProtKB/Swiss-Prot;Acc:Q6MWY2]	502	3734111	3734212	-1	inside	2824	64792.9	1.73216
Rv1502	Uncharacterized protein Rv1502/MT1551 [Source:UniProtKB/Swiss-Prot;Acc:P71783]	247	1692847	1692948	1	overlapStart	-77	64474.6	1.79132
Rv0876c	Uncharacterized protein Rv0876c/MT0899 [Source:UniProtKB/Swiss-Prot;Acc:Q10564]	167	975503	975604	-1	inside	467	64277.5	1.76645
Rv0754	PE-PGRS FAMILY PROTEIN [Source:UniProtKB/TrEMBL;Acc:Q79FW5]	152	846668	846769	1	inside	509	64243.4	2.39375
Rv0386	PROBABLE TRANSCRIPTIONAL REGULATORY PROTEIN (PROBABLY LUXR/UHPA-FAMILY) [Source:UniProtKB/TrEMBL;Acc:O53720]	106	464441	464542	1	inside	1030	64165.5	2.0765
Rv3812	PE-PGRS FAMILY PROTEIN [Source:UniProtKB/TrEMBL;Acc:Q7D4U2]	578	4277093	4277194	1	inside	522	63947	1.97138
Rv2948c	PROBABLE FATTY-ACID-CoA LIGASE FADD22 (FATTY-ACID-CoA SYNTHETASE) (FATTY-ACID-CoA SYNTHASE) [Source:UniProtKB/TrEMBL;Acc:P96283]	426	3299192	3299293	-1	inside	762	63874.7	1.61333
Rv0304c	PPE FAMILY PROTEIN [Source:UniProtKB/TrEMBL;Acc:Q6MX49]	66	373640	373741	-1	upstream	-876	63670.6	4.76283
Rv0355c	PPE FAMILY PROTEIN [Source:UniProtKB/TrEMBL;Acc:Q6MX44]	87	429920	430021	-1	inside	4759	63608.4	1.85699
Rv0113	Phosphoheptose isomerase [Source:UniProtKB/Swiss-Prot;Acc:P0A604]	27	136766	136867	1	upstream	-553	63180.5	1.95544
Rv3528c	Putative uncharacterized protein [Source:UniProtKB/TrEMBL;Acc:P71873]	557	3964610	3964711	-1	inside	582	63056.9	3.44357
Rv2339	Putative membrane protein mmpL9 [Source:UniProtKB/Swiss-Prot;Acc:P95235]	353	2615440	2615541	1	inside	747	62851.1	1.93281
Rv2340c	PE family protein [Source:UniProtKB/TrEMBL;Acc:Q7D7A7]	361	2616816	2616917	-1	downstream	2092	62699.7	1.52517
Rv2082	Uncharacterized protein Rv2082 [Source:UniProtKB/Swiss-Prot;Acc:Q10690]	323	2339058	2339159	1	inside	349	62545.8	1.62266
Rv1590	Uncharacterized protein Rv1590/MT1625 [Source:UniProtKB/Swiss-Prot;Acc:P64881]	275	1790903	1791004	1	upstream	-431	62523.6	1.49686
Rv1917c	PPE FAMILY PROTEIN [Source:UniProtKB/TrEMBL;Acc:Q79FI9]	305	2165593	2165694	-1	inside	1718	62321.2	1.74179
Rv1038c	ESAT-6-like protein esxJ [Source:UniProtKB/Swiss-Prot;Acc:P96363]	187	1161609	1161710	-1	upstream	-458	61969.2	1.74958
Rv0308	PAP2 superfamily protein [Source:UniProtKB/TrEMBL;Acc:O07235]	75	377247	377348	1	inside	134	61940.8	1.75624
Rv1917c	PPE FAMILY PROTEIN [Source:UniProtKB/TrEMBL;Acc:Q79FI9]	308	2166524	2166625	-1	inside	787	61755.6	3.37802
Rv2959c	Rhamnosyl O-methyltransferase [Source:UniProtKB/Swiss-Prot;Acc:Q50457]	444	3312653	3312754	-1	inside	185	61728.7	1.99842
Rv0010c	Uncharacterized protein Rv0010c/MT0013 [Source:UniProtKB/Swiss-Prot;Acc:P71580]	7	13583	13684	-1	upstream	-25	61506.4	2.30065
Rv3849	Putative uncharacterized protein [Source:UniProtKB/TrEMBL;Acc:P96228]	603	4323344	4323445	1	upstream	-155	61174.3	1.94045
Rv0308	PAP2 superfamily protein [Source:UniProtKB/TrEMBL;Acc:O07235]	77	377340	377441	1	inside	227	61145.2	1.65311
Rv0355c	PPE FAMILY PROTEIN [Source:UniProtKB/TrEMBL;Acc:Q6MX44]	88	429945	430046	-1	inside	4734	61036.4	1.89583
Rv0508	Uncharacterized protein Rv0508/MT0529 [Source:UniProtKB/Swiss-Prot;Acc:P64727]	146	599264	599365	1	upstream	-834	61021.6	2.00023
Rv2339	Putative membrane protein mmpL9 [Source:UniProtKB/Swiss-Prot;Acc:P95235]	354	2615531	2615632	1	inside	838	60960.8	1.92297
Rv0032	Aminotransferase, class II [Source:UniProtKB/TrEMBL;Acc:P71602]	17	34901	35002	1	inside	606	60811.7	1.55046
Rv3347c	PPE FAMILY PROTEIN [Source:UniProtKB/TrEMBL;Acc:Q6MWX9]	515	3751489	3751590	-1	inside	1695	60668.7	1.8237
Rv1076	POSSIBLE LIPASE LIPU [Source:UniProtKB/TrEMBL;Acc:O53424]	199	1200756	1200857	1	overlapStart	-11	60458	2.14044
Rv1497	PROBABLE ESTERASE LIPL [Source:UniProtKB/TrEMBL;Acc:P71778]	243	1687871	1687972	1	overlapStart	-70	60269.1	2.04239
Rv0987	PROBABLE ADHESION COMPONENT TRANSPORT TRANSMEMBRANE PROTEIN ABC TRANSPORTER [Source:UniProtKB/TrEMBL;Acc:O53900]	176	1103590	1103691	1	inside	1048	60089.4	2.38609
Rv3159c	PPE FAMILY PROTEIN [Source:UniProtKB/TrEMBL;Acc:Q6MX04]	480	3527719	3527820	-1	inside	1444	59968	2.58281
Rv0261c	Nitrite extrusion protein [Source:UniProtKB/TrEMBL;Acc:P95218]	43	313856	313957	-1	inside	312	59936.1	3.24265
Rv2959c	Rhamnosyl O-methyltransferase [Source:UniProtKB/Swiss-Prot;Acc:Q50457]	440	3312559	3312660	-1	inside	279	59819.9	2.1948
Rv0202c	Putative membrane protein mmpL11 [Source:UniProtKB/Swiss-Prot;Acc:P65374]	40	240794	240895	-1	inside	498	59725.9	1.98615
Rv3096	Putative uncharacterized protein [Source:UniProtKB/TrEMBL;Acc:O05775]	448	3465748	3465849	1	downstream	1201	59664.5	1.91405
Rv0469	POSSIBLE MYCOLIC ACID SYNTHASE UMAA [Source:UniProtKB/TrEMBL;Acc:Q6MX39]	134	560669	560770	1	overlapEnd	781	59606.1	1.88295
Rv2082	Uncharacterized protein Rv2082 [Source:UniProtKB/Swiss-Prot;Acc:Q10690]	321	2338964	2339065	1	inside	255	59584.9	1.77623
Rv1623c	Cytochrome d ubiquinol oxidase, subunit I [Source:UniProtKB/TrEMBL;Acc:Q7D892]	279	1825704	1825805	-1	inside	183	59473.7	1.56458
Rv3097c	PE-PGRS FAMILY PROTEIN, PROBABLY TRIACYLGLYCEROL LIPASE (ESTERASE/LIPASE) (TRIGLYCERIDE LIPASE) (TRIBUTYRASE) [Source:UniProtKB/TrEMBL;Acc:P77909]	453	3467114	3467215	-1	upstream	-23	58764.3	1.87738
Rv0355c	PPE FAMILY PROTEIN [Source:UniProtKB/TrEMBL;Acc:Q6MX44]	92	431258	431359	-1	inside	3421	58649	2.68513
Rv3097c	PE-PGRS FAMILY PROTEIN, PROBABLY TRIACYLGLYCEROL LIPASE (ESTERASE/LIPASE) (TRIGLYCERIDE LIPASE) (TRIBUTYRASE) [Source:UniProtKB/TrEMBL;Acc:P77909]	451	3465833	3465934	-1	inside	1258	58580.8	1.88289
Rv1502	Uncharacterized protein Rv1502/MT1551 [Source:UniProtKB/Swiss-Prot;Acc:P71783]	245	1692514	1692615	1	upstream	-410	58382.6	2.08143
Rv1075c	CONSERVED EXPORTED PROTEIN [Source:UniProtKB/TrEMBL;Acc:O53423]	197	1200461	1200562	-1	upstream	-91	58258.5	2.01676
Rv3823c	Membrane transport protein mmpL8 [Source:UniProtKB/Swiss-Prot;Acc:O07800]	594	4291819	4291920	-1	upstream	-290	58025.3	2.20282
Rv2339	Putative membrane protein mmpL9 [Source:UniProtKB/Swiss-Prot;Acc:P95235]	352	2615401	2615502	1	inside	708	58019.1	1.94348
Rv2942	Putative membrane protein mmpL7 [Source:UniProtKB/Swiss-Prot;Acc:P65370]	415	3284594	3284695	1	upstream	-476	57111.5	1.63907
Rv2949c	Chorismate--pyruvate lyase [Source:UniProtKB/Swiss-Prot;Acc:O86325]	429	3300384	3300485	-1	inside	186	56992.2	1.59997
Rv0202c	Putative membrane protein mmpL11 [Source:UniProtKB/Swiss-Prot;Acc:P65374]	37	240709	240810	-1	inside	583	56935.8	1.68995
Rv2339	Putative membrane protein mmpL9 [Source:UniProtKB/Swiss-Prot;Acc:P95235]	355	2615559	2615660	1	inside	866	56837.9	1.93135
Rv1505c	Putative uncharacterized protein [Source:UniProtKB/TrEMBL;Acc:P71784]	259	1695500	1695601	-1	inside	446	56274.3	1.6818
Rv1497	PROBABLE ESTERASE LIPL [Source:UniProtKB/TrEMBL;Acc:P71778]	241	1687776	1687877	1	upstream	-165	56086.8	1.88568
Rv3823c	Membrane transport protein mmpL8 [Source:UniProtKB/Swiss-Prot;Acc:O07800]	591	4291666	4291767	-1	upstream	-137	56081.6	2.04103
Rv2942	Putative membrane protein mmpL7 [Source:UniProtKB/Swiss-Prot;Acc:P65370]	416	3284620	3284721	1	upstream	-450	56068.1	1.59978
Rv3876	CONSERVED HYPOTHETICAL PROLINE AND ALANINE RICH PROTEIN [Source:UniProtKB/TrEMBL;Acc:O69740]	611	4352822	4352923	1	upstream	-188	55994.1	1.97415
Rv3891c	POSSIBLE ESAT-6 LIKE PROTEIN ESXD [Source:UniProtKB/TrEMBL;Acc:O05453]	630	4374352	4374453	-1	overlapStart	20	55860.8	1.7165
Rv3124	PROBABLE TRANSCRIPTIONAL REGULATORY PROTEIN [Source:UniProtKB/TrEMBL;Acc:O05797]	473	3489783	3489884	1	inside	277	55794.2	1.62151
Rv3890c	Putative ESAT-6-like protein 11 [Source:UniProtKB/Swiss-Prot;Acc:O05454]	625	4373904	4374005	-1	inside	109	55503.8	1.92599
Rv0355c	PPE FAMILY PROTEIN [Source:UniProtKB/TrEMBL;Acc:Q6MX44]	95	431409	431510	-1	inside	3270	55138.3	2.54301
Rv2942	Putative membrane protein mmpL7 [Source:UniProtKB/Swiss-Prot;Acc:P65370]	412	3284301	3284402	1	upstream	-769	54862.1	1.7075
Rv0754	PE-PGRS FAMILY PROTEIN [Source:UniProtKB/TrEMBL;Acc:Q79FW5]	150	846614	846715	1	inside	455	54805.2	2.26079
Rv0508	Uncharacterized protein Rv0508/MT0529 [Source:UniProtKB/Swiss-Prot;Acc:P64727]	149	599348	599449	1	upstream	-750	54641.6	2.00027
Rv0305c	PPE FAMILY PROTEIN [Source:UniProtKB/TrEMBL;Acc:Q6MX48]	72	374748	374849	-1	inside	963	54552.2	2.46696
Rv0112	GDP-D-mannose dehydratase, putative [Source:UniProtKB/TrEMBL;Acc:O53634]	25	136088	136189	1	upstream	-201	54508.5	1.67923
Rv0386	PROBABLE TRANSCRIPTIONAL REGULATORY PROTEIN (PROBABLY LUXR/UHPA-FAMILY) [Source:UniProtKB/TrEMBL;Acc:O53720]	102	463280	463381	1	upstream	-131	53875.4	2.60365
Rv1075c	CONSERVED EXPORTED PROTEIN [Source:UniProtKB/TrEMBL;Acc:O53423]	196	1200383	1200484	-1	upstream	-13	53677	1.88832
Rv3343c	Uncharacterized PPE family protein PPE54 [Source:UniProtKB/Swiss-Prot;Acc:Q6MWY2]	501	3734085	3734186	-1	inside	2850	53251.3	1.71836
Rv3343c	Uncharacterized PPE family protein PPE54 [Source:UniProtKB/Swiss-Prot;Acc:Q6MWY2]	503	3734137	3734238	-1	inside	2798	53217.5	1.75293
Rv1665	Chalcone/stilbene synthase family protein [Source:UniProtKB/TrEMBL;Acc:O06587]	287	1891291	1891392	1	inside	65	53205.5	2.47609
Rv0114	D,D-heptose 1,7-bisphosphate phosphatase [Source:UniProtKB/Swiss-Prot;Acc:O53636]	32	137609	137710	1	upstream	-332	53071.2	2.35205
Rv1917c	PPE FAMILY PROTEIN [Source:UniProtKB/TrEMBL;Acc:Q79FI9]	302	2164802	2164903	-1	inside	2509	52961.1	2.61043
Rv1038c	ESAT-6-like protein esxJ [Source:UniProtKB/Swiss-Prot;Acc:P96363]	190	1161686	1161787	-1	upstream	-535	52819.5	1.65012
Rv1623c	Cytochrome d ubiquinol oxidase, subunit I [Source:UniProtKB/TrEMBL;Acc:Q7D892]	276	1825624	1825725	-1	inside	263	52700.2	1.63052
Rv0988	Putative uncharacterized protein [Source:UniProtKB/TrEMBL;Acc:O86370]	180	1105530	1105631	1	inside	414	52653.6	1.6848
Rv1917c	PPE FAMILY PROTEIN [Source:UniProtKB/TrEMBL;Acc:Q79FI9]	300	2164579	2164680	-1	inside	2732	52452.7	3.27134
Rv2938	Antibiotic resistance ABC transporter, efflux protein [Source:UniProtKB/TrEMBL;Acc:P96207]	400	3273630	3273731	1	upstream	-442	51785.9	2.14037
Rv0113	Phosphoheptose isomerase [Source:UniProtKB/Swiss-Prot;Acc:P0A604]	28	136823	136924	1	upstream	-496	51078.8	1.90571
Rv2339	Putative membrane protein mmpL9 [Source:UniProtKB/Swiss-Prot;Acc:P95235]	359	2616746	2616847	1	inside	2053	50826.3	1.60123
Rv3144c	PPE-FAMILY PROTEIN [Source:UniProtKB/TrEMBL;Acc:Q6MX05]	479	3511404	3511505	-1	upstream	-87	50574.5	1.79178
Rv0305c	PPE FAMILY PROTEIN [Source:UniProtKB/TrEMBL;Acc:Q6MX48]	71	374570	374671	-1	inside	1141	50567.3	2.42801
Rv0355c	PPE FAMILY PROTEIN [Source:UniProtKB/TrEMBL;Acc:Q6MX44]	89	430001	430102	-1	inside	4678	49413.1	2.00307
Rv0805	Icc protein [Source:UniProtKB/TrEMBL;Acc:O06629]	160	899787	899888	1	overlapEnd	956	49412.8	1.84369
Rv2307.1	HYPOTHETICAL GLYCINE RICH PROTEIN [Source:UniProtKB/TrEMBL;Acc:Q8VJM8]	339	2579230	2579331	-1	inside	189	49198.8	2.0795
Rv1361c	Uncharacterized PPE family protein PPE19 [Source:UniProtKB/Swiss-Prot;Acc:Q11031]	225	1533710	1533811	-1	upstream	-77	48773	1.81008
Rv0112	GDP-D-mannose dehydratase, putative [Source:UniProtKB/TrEMBL;Acc:O53634]	24	136034	136135	1	upstream	-255	48531.6	1.68366
Rv2942	Putative membrane protein mmpL7 [Source:UniProtKB/Swiss-Prot;Acc:P65370]	410	3284225	3284326	1	upstream	-845	48289.9	1.82855
Rv0032	Aminotransferase, class II [Source:UniProtKB/TrEMBL;Acc:P71602]	18	34966	35067	1	inside	671	48155.4	1.60674
Rv1917c	PPE FAMILY PROTEIN [Source:UniProtKB/TrEMBL;Acc:Q79FI9]	306	2165613	2165714	-1	inside	1698	47924.6	1.79047
Rv2339	Putative membrane protein mmpL9 [Source:UniProtKB/Swiss-Prot;Acc:P95235]	350	2615212	2615313	1	inside	519	47609	2.02159
Rv2948c	PROBABLE FATTY-ACID-CoA LIGASE FADD22 (FATTY-ACID-CoA SYNTHETASE) (FATTY-ACID-CoA SYNTHASE) [Source:UniProtKB/TrEMBL;Acc:P96283]	424	3299118	3299219	-1	inside	836	47465.7	1.61573
Rv0876c	Uncharacterized protein Rv0876c/MT0899 [Source:UniProtKB/Swiss-Prot;Acc:Q10564]	169	975586	975687	-1	inside	384	46996.8	1.74953
Rv2930	Putative fatty-acid--CoA ligase fadD26 [Source:UniProtKB/Swiss-Prot;Acc:Q10976]	398	3244340	3244441	1	inside	643	46910.5	1.81165
Rv3780	Uncharacterized protein Rv3780/MT3889 [Source:UniProtKB/Swiss-Prot;Acc:P65091]	572	4226510	4226611	1	upstream	-491	46765.8	1.69593
Rv0032	Aminotransferase, class II [Source:UniProtKB/TrEMBL;Acc:P71602]	16	34855	34956	1	inside	560	46682.5	1.56276
Rv3879c	HYPOTHETICAL ALANINE AND PROLINE RICH PROTEIN [Source:UniProtKB/TrEMBL;Acc:O69743]	614	4359281	4359382	-1	inside	501	46515.6	1.82838
Rv0754	PE-PGRS FAMILY PROTEIN [Source:UniProtKB/TrEMBL;Acc:Q79FW5]	153	846696	846797	1	inside	537	46329.1	2.34378
Rv2928	Probable thioesterase tesA [Source:UniProtKB/Swiss-Prot;Acc:P63460]	391	3242365	3242466	1	inside	167	46183.1	1.76897
Rv3891c	POSSIBLE ESAT-6 LIKE PROTEIN ESXD [Source:UniProtKB/TrEMBL;Acc:O05453]	627	4374252	4374353	-1	inside	120	45859.6	1.74484
Rv3159c	PPE FAMILY PROTEIN [Source:UniProtKB/TrEMBL;Acc:Q6MX04]	483	3527854	3527955	-1	inside	1309	45741.6	2.71083
Rv2942	Putative membrane protein mmpL7 [Source:UniProtKB/Swiss-Prot;Acc:P65370]	414	3284541	3284642	1	upstream	-529	45685.5	1.74952
Rv2942	Putative membrane protein mmpL7 [Source:UniProtKB/Swiss-Prot;Acc:P65370]	413	3284327	3284428	1	upstream	-743	45407.2	1.71954
Rv0805	Icc protein [Source:UniProtKB/TrEMBL;Acc:O06629]	161	899843	899944	1	downstream	1012	44493.7	1.864
Rv3211	ATP-dependent RNA helicase DeaD [Source:UniProtKB/TrEMBL;Acc:O05855]	487	3587736	3587837	1	overlapStart	-62	44285.1	1.55825
Rv0305c	PPE FAMILY PROTEIN [Source:UniProtKB/TrEMBL;Acc:Q6MX48]	74	375016	375117	-1	inside	695	44264	2.3338
Rv3350c	PPE FAMILY PROTEIN [Source:UniProtKB/TrEMBL;Acc:Q6MWX8]	522	3763578	3763679	-1	inside	3524	43719	2.09958
Rv3111	Molybdenum cofactor biosynthesis protein C 1 [Source:UniProtKB/Swiss-Prot;Acc:P0A5K4]	463	3479122	3479223	1	overlapStart	-49	43592.6	1.53791
Rv0001	Chromosomal replication initiator protein dnaA [Source:UniProtKB/Swiss-Prot;Acc:P49993]	3	821	922	1	inside	820	43546.8	1.66499
Rv0354c	PPE FAMILY PROTEIN [Source:UniProtKB/TrEMBL;Acc:Q6MX45]	80	427217	427318	-1	upstream	-2523	42841.8	2.31776
Rv1917c	PPE FAMILY PROTEIN [Source:UniProtKB/TrEMBL;Acc:Q79FI9]	307	2166479	2166580	-1	inside	832	42405.9	3.25024
Rv0303	Oxidoreductase, short-chain dehydrogenase/reductase family [Source:UniProtKB/TrEMBL;Acc:O07230]	48	368540	368641	1	downstream	3306	41447.6	3.32701
Rv2665	HYPOTHETICAL ARGININE RICH PROTEIN [Source:UniProtKB/TrEMBL;Acc:P71962]	379	2982546	2982647	1	upstream	-153	41238.7	2.42888
Rv2942	Putative membrane protein mmpL7 [Source:UniProtKB/Swiss-Prot;Acc:P65370]	417	3284645	3284746	1	upstream	-425	41207.4	1.60038
Rv2339	Putative membrane protein mmpL9 [Source:UniProtKB/Swiss-Prot;Acc:P95235]	351	2615253	2615354	1	inside	560	40427.6	2.07903
Rv2665	HYPOTHETICAL ARGININE RICH PROTEIN [Source:UniProtKB/TrEMBL;Acc:P71962]	378	2982476	2982577	1	upstream	-223	40391.3	2.59567
Rv3343c	Uncharacterized PPE family protein PPE54 [Source:UniProtKB/Swiss-Prot;Acc:Q6MWY2]	507	3734669	3734770	-1	inside	2266	40126.6	2.6155
Rv0490	Sensor-like histidine kinase senX3 [Source:UniProtKB/Swiss-Prot;Acc:P0A600]	139	579997	580098	1	inside	648	40094	2.15026
Rv0355c	PPE FAMILY PROTEIN [Source:UniProtKB/TrEMBL;Acc:Q6MX44]	90	430042	430143	-1	inside	4637	38368.7	2.03932
Rv0304c	PPE FAMILY PROTEIN [Source:UniProtKB/TrEMBL;Acc:Q6MX49]	65	373287	373388	-1	upstream	-523	38163.9	2.76419
Rv0490	Sensor-like histidine kinase senX3 [Source:UniProtKB/Swiss-Prot;Acc:P0A600]	138	579955	580056	1	inside	606	37990.4	2.01384
Rv1665	Chalcone/stilbene synthase family protein [Source:UniProtKB/TrEMBL;Acc:O06587]	288	1891329	1891430	1	inside	103	37737.6	2.40835
Rv3144c	PPE-FAMILY PROTEIN [Source:UniProtKB/TrEMBL;Acc:Q6MX05]	476	3511272	3511373	-1	overlapStart	45	37610.2	1.89394
Rv0406c	BETA LACTAMASE LIKE PROTEIN [Source:UniProtKB/TrEMBL;Acc:O86336]	113	489759	489860	-1	downstream	946	36020.9	2.24818
Rv2959c	Rhamnosyl O-methyltransferase [Source:UniProtKB/Swiss-Prot;Acc:Q50457]	445	3312704	3312805	-1	inside	134	35949.2	1.95407
Rv0988	Putative uncharacterized protein [Source:UniProtKB/TrEMBL;Acc:O86370]	179	1103863	1103964	1	upstream	-1253	35737	1.92744
Rv2959c	Rhamnosyl O-methyltransferase [Source:UniProtKB/Swiss-Prot;Acc:Q50457]	439	3312506	3312607	-1	inside	332	34977	2.22413
Rv0355c	PPE FAMILY PROTEIN [Source:UniProtKB/TrEMBL;Acc:Q6MX44]	86	429874	429975	-1	inside	4805	34363.6	1.80294
Rv0112	GDP-D-mannose dehydratase, putative [Source:UniProtKB/TrEMBL;Acc:O53634]	23	135974	136075	1	upstream	-315	34263.8	1.73174
Rv0406c	BETA LACTAMASE LIKE PROTEIN [Source:UniProtKB/TrEMBL;Acc:O86336]	114	489846	489947	-1	overlapEnd	859	33517.8	2.33674
Rv2352c	Uncharacterized PPE family protein PPE38 [Source:UniProtKB/Swiss-Prot;Acc:Q7D7A2]	367	2634595	2634696	-1	upstream	-497	33009.8	2.42589
Rv1795	CONSERVED HYPOTHETICAL MEMBRANE PROTEIN [Source:UniProtKB/TrEMBL;Acc:O53944]	295	2032148	2032249	1	overlapStart	-92	32602	1.91187
Rv1795	CONSERVED HYPOTHETICAL MEMBRANE PROTEIN [Source:UniProtKB/TrEMBL;Acc:O53944]	296	2032177	2032278	1	overlapStart	-63	32602	1.85842
Rv0112	GDP-D-mannose dehydratase, putative [Source:UniProtKB/TrEMBL;Acc:O53634]	26	136712	136813	1	inside	423	31896.8	2.07973
Rv0805	Icc protein [Source:UniProtKB/TrEMBL;Acc:O06629]	162	899899	900000	1	downstream	1068	31659.3	1.8462
Rv0305c	PPE FAMILY PROTEIN [Source:UniProtKB/TrEMBL;Acc:Q6MX48]	69	374356	374457	-1	inside	1355	31541.4	2.18532
Rv3343c	Uncharacterized PPE family protein PPE54 [Source:UniProtKB/Swiss-Prot;Acc:Q6MWY2]	504	3734191	3734292	-1	inside	2744	31126.9	1.81981
Rv3110	Putative uncharacterized protein [Source:UniProtKB/TrEMBL;Acc:Q6MX13]	460	3478398	3478499	1	upstream	-381	30845.9	1.85531
Rv2353c	PPE FAMILY PROTEIN [Source:UniProtKB/TrEMBL;Acc:Q79FF3]	372	2635129	2635230	-1	inside	463	30720.2	2.38531
Rv1306	ATP synthase subunit b [Source:UniProtKB/Swiss-Prot;Acc:P63656]	217	1461337	1461438	1	inside	16	30566.3	1.60928
Rv0114	D,D-heptose 1,7-bisphosphate phosphatase [Source:UniProtKB/Swiss-Prot;Acc:O53636]	33	137691	137792	1	upstream	-250	30483	2.11446
Rv3343c	Uncharacterized PPE family protein PPE54 [Source:UniProtKB/Swiss-Prot;Acc:Q6MWY2]	508	3734736	3734837	-1	inside	2199	30006.1	2.41055
Rv3891c	POSSIBLE ESAT-6 LIKE PROTEIN ESXD [Source:UniProtKB/TrEMBL;Acc:O05453]	626	4374236	4374337	-1	inside	136	29267.1	1.73537
Rv0488	Putative amino-acid transporter Rv0488/MT0507 [Source:UniProtKB/Swiss-Prot;Acc:P64711]	137	577650	577751	1	overlapStart	-14	28292.8	1.61009
Rv1918c	PPE FAMILY PROTEIN [Source:UniProtKB/TrEMBL;Acc:Q79FI8]	316	2169531	2169632	-1	inside	1081	28154.9	2.69058
Rv2145c	Antigen 84 [Source:UniProtKB/Swiss-Prot;Acc:P0A5N2]	327	2405334	2405435	-1	overlapStart	64	28140.3	2.33205
Rv0450c	Putative membrane protein mmpL4 [Source:UniProtKB/Swiss-Prot;Acc:O53735]	123	541212	541313	-1	inside	279	27872.4	1.56492
Rv3661	Uncharacterized protein Rv3661/MT3761 [Source:UniProtKB/Swiss-Prot;Acc:O69629]	567	4099634	4099735	1	overlapStart	-13	24750.3	1.56224
Rv2949c	Chorismate--pyruvate lyase [Source:UniProtKB/Swiss-Prot;Acc:O86325]	428	3300220	3300321	-1	inside	350	24596	1.89122
Rv0386	PROBABLE TRANSCRIPTIONAL REGULATORY PROTEIN (PROBABLY LUXR/UHPA-FAMILY) [Source:UniProtKB/TrEMBL;Acc:O53720]	105	464375	464476	1	inside	964	24558	2.10792
Rv0507	Putative membrane protein mmpL2 [Source:UniProtKB/Swiss-Prot;Acc:Q11171]	144	597891	597992	1	inside	692	24138.3	1.64059
Rv3826	Acyl-CoA synthase [Source:UniProtKB/TrEMBL;Acc:O07797]	599	4300302	4300403	1	inside	490	23614.2	2.1776
Rv2928	Probable thioesterase tesA [Source:UniProtKB/Swiss-Prot;Acc:P63460]	392	3242432	3242533	1	inside	234	22259.3	1.84305
Rv1665	Chalcone/stilbene synthase family protein [Source:UniProtKB/TrEMBL;Acc:O06587]	283	1891086	1891187	1	upstream	-140	22178	2.30776
Rv1502	Uncharacterized protein Rv1502/MT1551 [Source:UniProtKB/Swiss-Prot;Acc:P71783]	246	1692584	1692685	1	upstream	-340	20934.8	2.04992
Rv0354c	PPE FAMILY PROTEIN [Source:UniProtKB/TrEMBL;Acc:Q6MX45]	85	428644	428745	-1	upstream	-3950	20249.5	1.95565
Rv3097c	PE-PGRS FAMILY PROTEIN, PROBABLY TRIACYLGLYCEROL LIPASE (ESTERASE/LIPASE) (TRIGLYCERIDE LIPASE) (TRIBUTYRASE) [Source:UniProtKB/TrEMBL;Acc:P77909]	452	3467053	3467154	-1	overlapStart	38	20113.2	1.78142
Rv3122	Putative uncharacterized protein [Source:UniProtKB/TrEMBL;Acc:O07033]	470	3487427	3487528	1	upstream	-662	20014.5	1.76813
Rv0010c	Uncharacterized protein Rv0010c/MT0013 [Source:UniProtKB/Swiss-Prot;Acc:P71580]	4	13363	13464	-1	inside	195	19875.6	1.94378
Rv0406c	BETA LACTAMASE LIKE PROTEIN [Source:UniProtKB/TrEMBL;Acc:O86336]	112	489132	489233	-1	downstream	1573	19819	2.13704
Rv1503c	Putative uncharacterized protein [Source:UniProtKB/TrEMBL;Acc:Q79FN3]	254	1693749	1693850	-1	downstream	795	19162.8	1.87657
Rv3812	PE-PGRS FAMILY PROTEIN [Source:UniProtKB/TrEMBL;Acc:Q7D4U2]	579	4277168	4277269	1	inside	597	18920.6	1.79619
Rv0113	Phosphoheptose isomerase [Source:UniProtKB/Swiss-Prot;Acc:P0A604]	29	136881	136982	1	upstream	-438	18416.2	1.94539
Rv2941	Acyl-CoA synthase [Source:UniProtKB/TrEMBL;Acc:P96290]	406	3283803	3283904	1	inside	468	18214	2.11295
Rv0989c	PROBABLE POLYPRENYL-DIPHOSPHATE SYNTHASE GRCC2 (POLYPRENYL PYROPHOSPHATE SYNTHETASE) [Source:UniProtKB/TrEMBL;Acc:O05572]	186	1106456	1106557	-1	inside	926	17846.7	2.27002
Rv1510	Uncharacterized protein Rv1510/MT1558/MT1560 [Source:UniProtKB/Swiss-Prot;Acc:P71789]	271	1701117	1701218	1	upstream	-178	15814.9	1.97428
Rv1665	Chalcone/stilbene synthase family protein [Source:UniProtKB/TrEMBL;Acc:O06587]	282	1890581	1890682	1	upstream	-645	14815.6	3.17776
Rv2339	Putative membrane protein mmpL9 [Source:UniProtKB/Swiss-Prot;Acc:P95235]	347	2614999	2615100	1	inside	306	14292.4	1.66088
Rv0355c	PPE FAMILY PROTEIN [Source:UniProtKB/TrEMBL;Acc:Q6MX44]	91	431180	431281	-1	inside	3499	13651	2.50845
Rv1502	Uncharacterized protein Rv1502/MT1551 [Source:UniProtKB/Swiss-Prot;Acc:P71783]	250	1693504	1693605	1	inside	580	13335	1.56232
